# Supplementary material for: Combined LM and SEM study of the middle Miocene (Sarmatian) palynoflora from the Lavanttal Basin, Austria: Part V. Magnoliophyta 3 – Myrtales to Ericales
Source: Grana. 2020 Feb 14;59(2-3):127–93. doi: 10.1080/00173134.2019.1696400 (PMC7195176; doi:10.1080/00173134.2019.1696400)
Supplement: Supplemental Material [file SGRA_A_1696400_SM9233.xlsx]

## Sheet: Readme!
File S1: Supporting information
Combined LM and SEM study of the middle Miocene (Sarmatian) palynoflora from the Lavanttal Basin, Austria: Part V. Magnoliophyta 3 – Myrtales to Ericales
Friðgeir Grímsson, Johannes M. Bouchal, Alexandros Xafis, Reinhard Zetter
Sheet content descriptions
KöSign list	List of Köppen signatures of species/genera/intrageneric lineages present at Lavanttal
Summary elements	Pivot table summarising the Köppen signatures of potential modern analogues
Data for barchart	Technical sheet, needed for visualisation; linked to the Pivot table. Chart illustrating proportional composition of taxa present at Lavanttal regarding generalised vegatation categories

## Sheet: KöSign list
Clade	Family	Genus	Infrageneric group (section, clade)	Species/species complex	Mean Annual Temperature (°C)	Annual Precipitation (mm)	Main Vegetational categorisation†	Possible pollen type	Af	Am	As	Aw	Cfa	Cfb	Cfc	Dfa	Dfb	Dfc	Dfd	Cwa	Cwb	Dwa	Dwb	Dwc	ET	Csa	Csb	Dsa	Dsb	Dsc	BSh	BSk	BWh	BWk	Source
Malvales	Malvaceae	Craigia		Craigia sp. (Lavanttal)				Craigia sp.	0	0	0	0	0	0	0	0	0	0	0	1	1	0	0	0	0	0	0	0	0	0	0	0	0	0
Malvales	Malvaceae	Craigia		Craigia kwangsiensis Sue	19.8	1182	Semihumid-meridional	Craigia sp.	0	0	0	0	0	0	0	0	0	0	0	1	1	0	0	0	0	0	0	0	0	0	0	0	0	0	eFlora 2008; Fang et al. 2009; GBIF 2019
Malvales	Malvaceae	Craigia		Craigia yunnanensis W.W.SM et W.E. Evans	13,2 to 21,0	1074 to 1688	Semihumid-meridional	Craigia sp.	0	0	0	0	0	0	0	0	0	0	0	1	1	0	0	0	0	0	0	0	0	0	0	0	0	0	eFlora 2008; Fang et al. 2009; GBIF 2019
Malvales	Malvaceae	Reevesia		Reevesia sp. (Lavanttal)				Reevesia sp.	0	1	0	1	1	0	0	0	0	0	0	1	0	0	0	0	0	0	0	0	0	0	0	0	0	0
Malvales	Malvaceae	Reevesia		Reevesia botingensis H.H Hsue	24.3	1569	Tropical	Reevesia sp.	0	0	0	1	0	0	0	0	0	0	0	0	0	0	0	0	0	0	0	0	0	0	0	0	0	0	eFlora 2008; Fang et al. 2009; GBIF 2019
Malvales	Malvaceae	Reevesia		Reevesia formosana Sprague	17,1 to 22,2	1836 to 2992	Tropical-meridional	Reevesia sp.	0	1	0	1	0	0	0	0	0	0	0	1	0	0	0	0	0	0	0	0	0	0	0	0	0	0	eFlora 2008; Fang et al. 2009; GBIF 2019
Malvales	Malvaceae	Reevesia		Reevesia glaucophylla H.H. Hsue	14,6 to 22,2	1268 to 1776	Tropical-meridional	Reevesia sp.	0	0	0	0	1	0	0	0	0	0	0	1	0	0	0	0	0	0	0	0	0	0	0	0	0	0	eFlora 2008; Fang et al. 2009; GBIF 2019
Malvales	Malvaceae	Reevesia		Reevesia lancifolia H.L. Li	23	1725	Tropical	Reevesia sp.	0	1	0	1	0	0	0	0	0	0	0	0	0	0	0	0	0	0	0	0	0	0	0	0	0	0	eFlora 2008; Fang et al. 2009; GBIF 2019
Malvales	Malvaceae	Reevesia		Reevesia lofouensis Chun et H.H. Hsue	21.6	1953	Semihumid-meridional	Reevesia sp.	0	0	0	0	0	0	0	0	0	0	0	1	0	0	0	0	0	0	0	0	0	0	0	0	0	0	eFlora 2008; Fang et al. 2009; GBIF 2019
Malvales	Malvaceae	Reevesia		Reevesia longipetiolata Merr. et Chun	21,3 to 24,7	868 to 2435	Tropical-meridional	Reevesia sp.	0	0	0	1	0	0	0	0	0	0	0	1	0	0	0	0	0	0	0	0	0	0	0	0	0	0	eFlora 2008; Fang et al. 2009; GBIF 2019
Malvales	Malvaceae	Reevesia		Reevesia orbicularifolia Hsue	17.7	1282	Semihumid-meridional	Reevesia sp.	0	0	0	0	0	0	0	0	0	0	0	1	0	0	0	0	0	0	0	0	0	0	0	0	0	0	eFlora 2008; Fang et al. 2009; GBIF 2019
Malvales	Malvaceae	Reevesia		Reevesia pubescens Mast	2,0 to 24,8	741 to 2435	Tropical-meridional	Reevesia sp.	0	1	0	1	1	0	0	0	0	0	0	1	0	0	0	0	0	0	0	0	0	0	0	0	0	0	eFlora 2008; Fang et al. 2009; GBIF 2019
Malvales	Malvaceae	Reevesia		Reevesia pycnantha Ling	14,3 to 19,9	1452 to 1997	Meridio-nemoral	Reevesia sp.	0	0	0	0	1	0	0	0	0	0	0	0	0	0	0	0	0	0	0	0	0	0	0	0	0	0	eFlora 2008; Fang et al. 2009; GBIF 2019
Malvales	Malvaceae	Reevesia		Reevesia rotundifolia Chun	21,3 to 22,7	1302 to 2435	Semihumid-meridional	Reevesia sp.	0	0	0	0	0	0	0	0	0	0	0	1	0	0	0	0	0	0	0	0	0	0	0	0	0	0	eFlora 2008; Fang et al. 2009; GBIF 2019
Malvales	Malvaceae	Reevesia		Reevesia rubronervia H.H. Hsue	18,1 to 20,5	1292 to 1607	Semihumid-meridional	Reevesia sp.	0	0	0	1	0	0	0	0	0	0	0	1	0	0	0	0	0	0	0	0	0	0	0	0	0	0	eFlora 2008; Fang et al. 2009; GBIF 2019
Malvales	Malvaceae	Reevesia		Reevesia shangzeensis H.H. Hsue	21,3 to 22,7	1302 to 2435	Semihumid-meridional	Reevesia sp.	0	0	0	0	0	0	0	0	0	0	0	1	0	0	0	0	0	0	0	0	0	0	0	0	0	0	eFlora 2008; Fang et al. 2009; GBIF 2019
Malvales	Malvaceae	Reevesia		Reevesia tomentosa H.L. Li	17,6 to 21,2	1494 to 1745	Meridio-nemoral	Reevesia sp.	0	0	0	0	1	0	0	0	0	0	0	0	0	0	0	0	0	0	0	0	0	0	0	0	0	0	eFlora 2008; Fang et al. 2009; GBIF 2019
Malvales	Malvaceae	Tilia		Tilia sp. (Lavanttal)				Tilia sp. 1/2	0	1	0	1	1	1	0	1	1	0	0	1	1	1	1	0	0	0	0	0	0	0	0	0	0	0
Malvales	Malvaceae	Tilia		Tilia amurensis Rupr.	(-)5,8 to 14,2	367 to 1073	Nemoral	Tilia sp. 1/2	0	1	0	1	0	0	0	0	0	0	0	0	0	1	1	0	0	0	0	0	0	0	0	0	0	0	eFlora 2008; Fang et al. 2009; Pigott 2012; GBIF 2019
Malvales	Malvaceae	Tilia		Tilia callidonta H.T. Chang	8.8	925	Nemoral	Tilia sp. 1/2	0	0	0	0	0	0	0	0	0	0	0	0	1	0	1	0	0	0	0	0	0	0	0	0	0	0	eFlora 2008; Fang et al. 2009; Pigott 2012; GBIF 2019
Malvales	Malvaceae	Tilia		Tilia chinensis Maxim.	(-)0,7 to 18,9	341 to 1492	Meridio-nemoral	Tilia sp. 1/2	0	0	0	0	1	0	0	0	0	0	0	1	1	0	0	0	0	0	0	0	0	0	0	0	0	0	eFlora 2008; Fang et al. 2009; Pigott 2012; GBIF 2019
Malvales	Malvaceae	Tilia		Tilia chingiana Hu et W.C. Cheng	14,4 to 17,4	1211 to 1689	Meridio-nemoral	Tilia sp. 1/2	0	0	0	0	1	0	0	0	0	0	0	0	0	0	0	0	0	0	0	0	0	0	0	0	0	0	eFlora 2008; Fang et al. 2009; Pigott 2012; GBIF 2019
Malvales	Malvaceae	Tilia		Tilia cordata Mill.			Boreal-nemoral	Tilia sp. 1/2	0	0	0	0	1	1	1	1	1	1	0	0	0	0	0	0	0	1	1	0	0	0	0	0	0	0	Naturhistoriska Riksmuseet 1996; Pigott 2012; San-Miguel-Ayanz et al. 2016; GBIF 2019
Malvales	Malvaceae	Tilia		Tilia endochrysea Hand.-Mazz.	14,1 to 19,8	1215 to 1997	Meridio-nemoral	Tilia sp. 1/2	0	0	0	0	1	0	0	0	0	0	0	0	0	0	0	0	0	0	0	0	0	0	0	0	0	0	eFlora 2008; Fang et al. 2009; Pigott 2012; GBIF 2019
Malvales	Malvaceae	Tilia		Tilia henryana Szyszyl.	8,2 to 18,2	512 to 1828	Meridio-nemoral	Tilia sp. 1/2	0	0	0	0	1	0	0	0	0	0	0	1	0	0	0	0	0	0	0	0	0	0	0	0	0	0	eFlora 2008; Fang et al. 2009; Pigott 2012; GBIF 2019
Malvales	Malvaceae	Tilia		Tilia japonica (Miq.) Simonk.	11,1 to 18,2	670 to 1922	Meridio-nemoral	Tilia sp. 1/2	0	0	0	0	1	0	0	0	0	0	0	1	0	0	0	0	0	0	0	0	0	0	0	0	0	0	eFlora 2008; Fang et al. 2009; Pigott 2012; GBIF 2019
Malvales	Malvaceae	Tilia		Tilia jiadongensis S.B Liang	11,1 to 12,1	670 to 759	Semihumid-meridional	Tilia sp. 1/2	0	0	0	0	0	0	0	0	0	0	0	1	0	0	0	0	0	0	0	0	0	0	0	0	0	0	eFlora 2008; Fang et al. 2009; Pigott 2012; GBIF 2019
Malvales	Malvaceae	Tilia		Tilia kueichouensis Hu	12,8 to 15,9	885 to 1255	Meridio-nemoral	Tilia sp. 1/2	0	0	0	0	1	0	0	0	0	0	0	1	0	0	0	0	0	0	0	0	0	0	0	0	0	0	eFlora 2008; Fang et al. 2009; Pigott 2012; GBIF 2019
Malvales	Malvaceae	Tilia		Tilia likiangensis H.T.Chang	10.8	968	Nemoral	Tilia sp. 1/2	0	0	0	0	0	0	0	0	0	0	0	0	1	0	0	0	0	0	0	0	0	0	0	0	0	0	eFlora 2008; Fang et al. 2009; Pigott 2012; GBIF 2019
Malvales	Malvaceae	Tilia		Tilia mandshurica Rupr. et Maxim.	(-)4 to 15,5	384 to 1073	Nemoral	Tilia sp. 1/2	0	0	0	0	0	0	0	0	0	0	0	1	0	1	1	0	0	0	0	0	0	0	0	0	0	0	eFlora 2008; Fang et al. 2009; Pigott 2012; GBIF 2019
Malvales	Malvaceae	Tilia		Tilia membranacea H.T. Chang	15,5 to 17,1	1403 to 1630	Meridio-nemoral	Tilia sp. 1/2	0	0	0	0	1	0	0	0	0	0	0	0	0	0	0	0	0	0	0	0	0	0	0	0	0	0	eFlora 2008; Fang et al. 2009; Pigott 2012; GBIF 2019
Malvales	Malvaceae	Tilia		Tilia miqueliana Maxim.	10,2 to 19,9	512 to 1828	Meridio-nemoral	Tilia sp. 1/2	0	0	0	0	1	0	0	0	0	0	0	0	0	0	0	0	0	0	0	0	0	0	0	0	0	0	eFlora 2008; Fang et al. 2009; Pigott 2012; GBIF 2019
Malvales	Malvaceae	Tilia		Tilia mongolica Maxim.	0,2 to 15,7	256 to 1200	Nemoral	Tilia sp. 1/2	0	0	0	0	0	0	0	0	0	0	0	1	0	1	1	0	0	0	0	0	0	0	0	0	0	0	eFlora 2008; Fang et al. 2009; Pigott 2012; GBIF 2019
Malvales	Malvaceae	Tilia		Tilia nobilis Rehder et E.H. Wilson	5,7 to 16,6	793 to 1590	Meridio-nemoral	Tilia sp. 1/2	0	0	0	0	0	0	0	0	0	0	0	1	1	0	0	0	0	0	0	0	0	0	0	0	0	0	eFlora 2008; Fang et al. 2009; Pigott 2012; GBIF 2019
Malvales	Malvaceae	Tilia		Tilia oliveri Szyszyl.	7,1 to 18,2	358 to 1997	Meridio-nemoral	Tilia sp. 1/2	0	0	0	0	1	0	0	0	0	0	0	1	0	0	0	0	0	0	0	0	0	0	0	0	0	0	eFlora 2008; Fang et al. 2009; Pigott 2012; GBIF 2019
Malvales	Malvaceae	Tilia		Tilia paucicostata Maxim.	1,9 to 21,0	341 to 1770	Meridio-nemoral	Tilia sp. 1/2	0	0	0	0	1	0	0	0	0	0	0	1	1	0	0	0	0	0	0	0	0	0	0	0	0	0	eFlora 2008; Fang et al. 2009; Pigott 2012; GBIF 2019
Malvales	Malvaceae	Tilia		Tilia platyphyllos Scop.			Meridio-nemoral	Tilia sp. 1/2	0	0	0	0	1	1	1	0	1	1	0	0	0	1	1	0	0	0	0	0	0	0	0	0	0	0	Pigott 2012; San-Miguel-Ayanz et al. 2016; GBIF 2019
Malvales	Malvaceae	Tilia		Tilia taishanensis S.B. Liang	11,7 to 15,5	636 to 1077	Semihumid-meridional	Tilia sp. 1/2	0	0	0	0	0	0	0	0	0	0	0	1	0	0	0	0	0	0	0	0	0	0	0	0	0	0	eFlora 2008; Fang et al. 2009; Pigott 2012; GBIF 2019
Malvales	Malvaceae	Tilia		Tilia tuan Szyszyl.	3,5 to 22,2	731 to 1997	Meridio-nemoral	Tilia sp. 1/2	0	0	0	0	1	0	0	0	0	0	0	1	1	0	0	0	0	0	0	0	0	0	0	0	0	0	eFlora 2008; Fang et al. 2009; Pigott 2012; GBIF 2019
Malvales	Malvaceae	Tilia		Tilia americana L.	1,1 to 22,3	415 to 1570	Nemoral	Tilia sp. 1/2	0	0	0	0	1	1	0	1	1	0	0	0	0	0	0	0	0	0	0	0	0	0	0	0	0	0	Thompson et al. 1999-2006; eFlora 2008; GBIF 2019
Sapindales	Anacardiaceae	Pistacia		Pistacia sp. (Lavanttal)				Pistacia sp.	0	0	0	1	1	1	0	0	0	0	0	1	1	1	1	0	0	1	1	0	0	0	1	1	1	0
Sapindales	Anacardiaceae	Pistacia	sect. Lentiscella	Pistacia lentiscus L.			Meridio-nemoral	Pistacia sp.	0	0	0	0	1	1	0	0	0	0	0	0	0	0	0	0	0	1	1	0	0	0	1	1	0	0	Browicz 1984; Al Saghir & Porter 2012; GBIF 2019
Sapindales	Anacardiaceae	Pistacia	sect. Lentiscella	Pistacia mexicana Kunth (P. texana)	20,4 to 22,4	295 to 685	Tropical-meridional	Pistacia sp.	0	0	0	1	1	1	0	0	0	0	0	1	1	0	0	0	0	1	1	0	0	0	1	1	1	0	Thompson et al. 1999-2006; Al Saghir & Porter 2012; ; GBIF 2019
Sapindales	Anacardiaceae	Pistacia	sect. Lentiscella	Pistacia weinmanniifolia J.Poisson ex Franchet	2,2 to 22,2	535 to 1751	Semihumid-meridional	Pistacia sp.	0	0	0	1	0	0	0	0	0	0	0	1	1	0	0	0	0	0	0	0	0	0	0	0	0	0	eFlora 2008; Fang et al. 2009; Al Saghir & Porter 2012; GBIF 2019
Sapindales	Anacardiaceae	Pistacia	sect. Pistacia	Pistacia atlantica Desf.			Semihumid-meridional	Pistacia sp.	0	0	0	0	0	0	0	0	0	0	0	0	0	0	0	0	0	1	1	0	0	0	1	1	0	0	Al Saghir & Porter 2012; GBIF 2019
Sapindales	Anacardiaceae	Pistacia	sect. Pistacia	Pistacia chinensis Bunge	2,0 to 24,8	367 to 3495	Tropical-meridional	Pistacia sp.	0	0	0	1	1	1	0	0	0	0	0	1	1	1	1	0	0	0	0	0	0	0	0	0	0	0	eFlora 2008; Fang et al. 2009; Al Saghir & Porter 2012; GBIF 2019
Sapindales	Anacardiaceae	Pistacia	sect. Pistacia	Pistacia khinjuk Stocks			Meridio-nemoral	Pistacia sp.	0	0	0	0	1	1	0	0	0	0	0	1	1	0	0	0	0	1	0	0	0	0	1	1	1	0	Browicz 1984; Al Saghir & Porter 2012; GBIF 2019
Sapindales	Anacardiaceae	Pistacia	sect. Pistacia	Pistacia terebinthus L.			Meridio-nemoral	Pistacia sp.	0	0	0	0	1	1	0	0	0	0	0	0	0	0	0	0	0	1	1	0	0	0	1	1	0	0	Browicz 1984; Al Saghir & Porter 2012; GBIF 2019
Sapindales	Anacardiaceae	Pistacia	sect. Pistacia	Pistacia vera L.			Semihumid-meridional	Pistacia sp.	0	0	0	0	0	0	0	0	0	0	0	0	0	0	0	0	0	1	1	0	0	0	1	1	1	0	Al Saghir & Porter 2012; GBIF 2019
Sapindales	Anacardiaceae	Pistacia	sect. Pistacia	Pistacia eurycarpa Yaltirik			Semihumid-meridional	Pistacia sp.	0	0	0	0	0	0	0	0	0	0	0	1	1	0	0	0	0	1	1	0	0	0	1	0	1	0	Al Saghir & Porter 2012; GBIF 2019
Sapindales	Rutaceae	Zanthoxylum		Zanthoxylum sp. (Lavanttal)				Zanthoxylum sp. 1/1	1	1	1	1	1	1	0	1	1	0	0	1	1	1	0	0	0	0	0	0	0	0	1	0	0	0
Sapindales	Rutaceae	Zanthoxylum		Zanthoxylum acanthopodium DC.	(-)1,8 to 21,0	320 to 1751	Semihumid-meridional	Zanthoxylum sp. 1/2	0	0	0	1	0	0	0	0	0	0	0	1	1	0	0	0	0	0	0	0	0	0	0	0	0	0	eFlora 2008; Fang et al. 2009; GBIF 2019
Sapindales	Rutaceae	Zanthoxylum	Clade 2	Zanthoxylum ailanthoides Siebold et Zucc.	14,3 to 22,4	1070 to 3495	Meridio-nemoral	Zanthoxylum sp. 1/2	0	0	0	0	1	0	0	0	0	0	0	0	0	0	0	0	0	0	0	0	0	0	0	0	0	0	eFlora 2008; Fang et al. 2009; GBIF 2019
Sapindales	Rutaceae	Zanthoxylum	Clade 4	Zanthoxylum armatum DC.	(-)1,8 to 23,4	320 to 3495	Meridio-nemoral	Zanthoxylum sp. 1/2	0	0	0	0	1	0	0	0	0	0	0	1	1	0	0	0	0	0	0	0	0	0	0	0	0	0	eFlora 2008; Fang et al. 2009; GBIF 2019
Sapindales	Rutaceae	Zanthoxylum		Zanthoxylum austrosinense C.C. Huang	12,1 to 19,4	1202 to 1997	Meridio-nemoral	Zanthoxylum sp. 1/2	0	0	0	0	1	0	0	0	0	0	0	0	0	0	0	0	0	0	0	0	0	0	0	0	0	0	eFlora 2008; Fang et al. 2009; GBIF 2019
Sapindales	Rutaceae	Zanthoxylum	Clade 2	Zanthoxylum acvicennae (Lam.) DC.	16,2 to 24,8	1143 to 3495	Tropical-meridional	Zanthoxylum sp. 1/2	0	1	0	1	1	0	0	0	0	0	0	1	0	0	0	0	0	0	0	0	0	0	0	0	0	0	eFlora 2008; Fang et al. 2009; GBIF 2019
Sapindales	Rutaceae	Zanthoxylum	Clade 4	Zanthoxylum bungeanum Maxim.	(-)1,8 to 22,2	70 to 1997	Meridio-nemoral	Zanthoxylum sp. 1/2	0	0	0	0	1	0	0	0	0	0	0	1	1	0	0	0	0	0	0	0	0	0	0	0	0	0	eFlora 2008; Fang et al. 2009; GBIF 2019
Sapindales	Rutaceae	Zanthoxylum		Zanthoxylum calcicola C.C. Huang	11,9 to 22,2	1001 to 1522	Meridio-nemoral	Zanthoxylum sp. 1/2	0	0	0	0	1	0	0	0	0	0	0	1	1	0	0	0	0	0	0	0	0	0	0	0	0	0	eFlora 2008; Fang et al. 2009; GBIF 2019
Sapindales	Rutaceae	Zanthoxylum		Zanthoxylum collinsiae Craib	16,8 to 20,5	1182 to 1464	Semihumid-meridional	Zanthoxylum sp. 1/2	0	0	0	0	0	0	0	0	0	0	0	1	0	0	0	0	0	0	0	0	0	0	0	0	0	0	eFlora 2008; Fang et al. 2009; GBIF 2019
Sapindales	Rutaceae	Zanthoxylum		Zanthoxylum dimorphophyllum Hemsl.	0,3 to 23,6	632 to 2992	Meridio-nemoral	Zanthoxylum sp. 1/2	0	0	0	0	1	0	0	0	0	0	0	1	0	0	0	0	0	0	0	0	0	0	0	0	0	0	eFlora 2008; Fang et al. 2009; GBIF 2019
Sapindales	Rutaceae	Zanthoxylum	Clade 2	Zanthoxylum dissitum Hemsl.	2,6 to 24,8	711 to 1776	Meridio-nemoral	Zanthoxylum sp. 1/2	0	0	0	1	1	0	0	0	0	0	0	1	1	0	0	0	0	0	0	0	0	0	0	0	0	0	eFlora 2008; Fang et al. 2009; GBIF 2019
Sapindales	Rutaceae	Zanthoxylum	Clade 2	Zanthoxylum echinocarpum Hemsl.	2,9 to 22,0	936 to 1852	Meridio-nemoral	Zanthoxylum sp. 1/2	0	0	0	0	1	0	0	0	0	0	0	1	1	0	0	0	0	0	0	0	0	0	0	0	0	0	eFlora 2008; Fang et al. 2009; GBIF 2019
Sapindales	Rutaceae	Zanthoxylum	Clade 2	Zanthoxylum esquirolii H. Lév.	2,2 to 21,0	731 to 1522	Meridio-nemoral	Zanthoxylum sp. 1/2	0	0	0	0	1	0	0	0	0	0	0	1	1	0	0	0	0	0	0	0	0	0	0	0	0	0	eFlora 2008; Fang et al. 2009; GBIF 2019
Sapindales	Rutaceae	Zanthoxylum		Zanthoxylum glomeratum C.C. Huang	16,1 to 19,1	1236 to 1496	Meridio-nemoral	Zanthoxylum sp. 1/2	0	0	0	0	1	0	0	0	0	0	0	1	0	0	0	0	0	0	0	0	0	0	0	0	0	0	eFlora 2008; Fang et al. 2009; GBIF 2019
Sapindales	Rutaceae	Zanthoxylum		Zanthoxylum khasianum Hook. f.	14,4 to 19,6	1049 to 1688	Semihumid-meridional	Zanthoxylum sp. 1/2	0	0	0	0	0	0	0	0	0	0	0	1	1	0	0	0	0	0	0	0	0	0	0	0	0	0	eFlora 2008; Fang et al. 2009; GBIF 2019
Sapindales	Rutaceae	Zanthoxylum		Zanthoxylum kwangsiense (Hand.-Mazz.) Chun ex C.C. Huang	16,0 to 19,2	1234 to 1496	Meridio-nemoral	Zanthoxylum sp. 1/2	0	0	0	0	1	0	0	0	0	0	0	0	0	0	0	0	0	0	0	0	0	0	0	0	0	0	eFlora 2008; Fang et al. 2009; GBIF 2019
Sapindales	Rutaceae	Zanthoxylum		Zanthoxylum laetum Drake	14,9 to 24,8	1161 to 2435	Tropical-meridional	Zanthoxylum sp. 1/2	0	0	0	1	1	0	0	0	0	0	0	1	0	0	0	0	0	0	0	0	0	0	0	0	0	0	eFlora 2008; Fang et al. 2009; GBIF 2019
Sapindales	Rutaceae	Zanthoxylum		Zanthoxylum macranthum (Hand.-Mazz.) C.C Huang	5,4 to 21,0	741 to 1751	Meridio-nemoral	Zanthoxylum sp. 1/2	0	0	0	0	1	0	0	0	0	0	0	1	1	0	0	0	0	0	0	0	0	0	0	0	0	0	eFlora 2008; Fang et al. 2009; GBIF 2019
Sapindales	Rutaceae	Zanthoxylum		Zanthoxylum micranthum Hemsl.	10,6 to 19,1	793 to 1571	Meridio-nemoral	Zanthoxylum sp. 1/2	0	0	0	0	1	0	0	0	0	0	0	1	0	0	0	0	0	0	0	0	0	0	0	0	0	0	eFlora 2008; Fang et al. 2009; GBIF 2019
Sapindales	Rutaceae	Zanthoxylum		Zanthoxylum molle Rehder	12,3 to 18,2	793 to 1950	Meridio-nemoral	Zanthoxylum sp. 1/2	0	0	0	0	1	0	0	0	0	0	0	0	0	0	0	0	0	0	0	0	0	0	0	0	0	0	eFlora 2008; Fang et al. 2009; GBIF 2019
Sapindales	Rutaceae	Zanthoxylum		Zanthoxylum multijugum Franch.	5,4 to 21,7	741 to 1547	Semihumid-meridional	Zanthoxylum sp. 1/2	0	0	0	0	0	0	0	0	0	0	0	1	1	0	0	0	0	0	0	0	0	0	0	0	0	0	eFlora 2008; Fang et al. 2009; GBIF 2019
Sapindales	Rutaceae	Zanthoxylum		Zanthoxylum myriacanthum (C.C. Huang) C.C. Huang	14,3 to 24,8	868 to 3495	Tropical-meridional	Zanthoxylum sp. 1/2	0	0	0	1	1	0	0	0	0	0	0	1	0	0	0	0	0	0	0	0	0	0	0	0	0	0	eFlora 2008; Fang et al. 2009; GBIF 2019
Sapindales	Rutaceae	Zanthoxylum	Clade 4	Zanthoxylum nitidum (Roxb.) DC.	8,6 to 24,8	868 to 3495	Tropical-meridional	Zanthoxylum sp. 1/2	0	0	0	1	1	0	0	0	0	0	0	1	0	0	0	0	0	0	0	0	0	0	0	0	0	0	eFlora 2008; Fang et al. 2009; GBIF 2019
Sapindales	Rutaceae	Zanthoxylum	Clade 2	Zanthoxylum oxyphyllum Edgew.	(-)1,8 to 18,9	320 to 1736	Meridio-nemoral	Zanthoxylum sp. 1/2	0	0	0	0	1	0	0	0	0	0	0	1	1	0	0	0	0	0	0	0	0	0	0	0	0	0	eFlora 2008; Fang et al. 2009; GBIF 2019
Sapindales	Rutaceae	Zanthoxylum		Zanthoxylum piasezkii Maxim.	2,0 to 14,6	622 to 1164	Semihumid-meridional	Zanthoxylum sp. 1/2	0	0	0	0	0	0	0	0	0	0	0	0	1	0	0	0	0	0	0	0	0	0	0	0	0	0	eFlora 2008; Fang et al. 2009; GBIF 2019
Sapindales	Rutaceae	Zanthoxylum		Zanthoxylum rhombifoliolatum C.C Huang	14,2 to 17,0	1134 to 1299	Meridio-nemoral	Zanthoxylum sp. 1/2	0	0	0	0	1	0	0	0	0	0	0	1	0	0	0	0	0	0	0	0	0	0	0	0	0	0	eFlora 2008; Fang et al. 2009; GBIF 2019
Sapindales	Rutaceae	Zanthoxylum	Clade 2	Zanthoxylum scandens Blume	5,4 to 24,6	741 to 3495	Meridio-nemoral	Zanthoxylum sp. 1/2	0	0	0	1	1	0	0	0	0	0	0	1	1	0	0	0	0	0	0	0	0	0	0	0	0	0	eFlora 2008; Fang et al. 2009; GBIF 2019
Sapindales	Rutaceae	Zanthoxylum	Clade 2	Zanthoxylum schinifolium Siebold et Zucc.	2,6 to 22,2	349 to 2992	Meridio-nemoral	Zanthoxylum sp. 1/2	0	0	0	0	1	0	0	0	0	0	0	1	1	1	0	0	0	0	0	0	0	0	0	0	0	0	eFlora 2008; Fang et al. 2009; GBIF 2019
Sapindales	Rutaceae	Zanthoxylum	Clade 4	Zanthoxylum simulans Hance	4,2 to 21,7	377 to 2382	Meridio-nemoral	Zanthoxylum sp. 1/2	0	0	0	0	1	0	0	0	0	0	0	1	1	1	0	0	0	0	0	0	0	0	0	0	0	0	eFlora 2008; Fang et al. 2009; GBIF 2019
Sapindales	Rutaceae	Zanthoxylum		Zanthoxylum stenophyllum Hemsl.	2,0 to 21,0	535 to 1526	Meridio-nemoral	Zanthoxylum sp. 1/2	0	0	0	0	1	0	0	0	0	0	0	1	1	0	0	0	0	0	0	0	0	0	0	0	0	0	eFlora 2008; Fang et al. 2009; GBIF 2019
Sapindales	Rutaceae	Zanthoxylum		Zanthoxylum stipitatum C.C. Huanf	14,3 to 19,4	1215 to 1922	Meridio-nemoral	Zanthoxylum sp. 1/2	0	0	0	0	1	0	0	0	0	0	0	0	0	0	0	0	0	0	0	0	0	0	0	0	0	0	eFlora 2008; Fang et al. 2009; GBIF 2019
Sapindales	Rutaceae	Zanthoxylum		Zanthoxylum tomentellum Hook. f.	8,6 to 18,9	1007 to 1236	Semihumid-meridional	Zanthoxylum sp. 1/2	0	0	0	0	0	0	0	0	0	0	0	1	1	0	0	0	0	0	0	0	0	0	0	0	0	0	eFlora 2008; Fang et al. 2009; GBIF 2019
Sapindales	Rutaceae	Zanthoxylum		Zanthoxylum undulatifolium Hemsl.	7,4 to 15,3	662 to 1448	Meridio-nemoral	Zanthoxylum sp. 1/2	0	0	0	0	1	0	0	0	0	0	0	1	0	0	0	0	0	0	0	0	0	0	0	0	0	0	eFlora 2008; Fang et al. 2009; GBIF 2019
Sapindales	Rutaceae	Zanthoxylum		Zanthoxylum yuanjiangense C.C. Huang	18,1 to 19,3	1143 to 1751	Semihumid-meridional	Zanthoxylum sp. 1/2	0	0	0	0	0	0	0	0	0	0	0	1	0	0	0	0	0	0	0	0	0	0	0	0	0	0	eFlora 2008; Fang et al. 2009; GBIF 2019
Sapindales	Rutaceae	Zanthoxylum		Zanthoxylum americanum Mill.	3,7 to 17,8	480 to 1465	Nemoral	Zanthoxylum sp. 1/2	0	0	0	0	1	1	0	1	1	0	0	0	0	0	0	0	0	0	0	0	0	0	0	0	0	0	Thompson et al. 1999-2006; eFlora 2008; GBIF 2019
Sapindales	Rutaceae	Zanthoxylum	Clade 4	Zanthoxylum clava-herculis Griseb.	14,1 to 24	539 to 1605	Meridio-nemoral	Zanthoxylum sp. 1/2	0	1	0	1	1	0	0	0	0	0	0	0	0	0	0	0	0	0	0	0	0	0	0	0	0	0	Thompson et al. 1999-2006; eFlora 2008; GBIF 2019
Sapindales	Rutaceae	Zanthoxylum	Clade 4	Zanthoxylum fagara Sarg.	18,4 to 26,2	571 to 2170	Tropical-meridional	Zanthoxylum sp. 1/2	1	1	1	1	1	1	0	0	0	0	0	1	1	0	0	0	0	0	0	0	0	0	1	0	0	0	Thompson et al. 1999-2006; eFlora 2008; GBIF 2019
Sapindales	Rutaceae	Zanthoxylum		Zanthoxylum hirsutum Buckl.	17,6 to 23,5	189 to 940	Nemoral	Zanthoxylum sp. 1/2	0	0	0	0	1	0	0	0	0	0	0	0	0	0	0	0	0	0	0	0	0	0	0	0	0	0	Thompson et al. 1999-2006; eFlora 2008; GBIF 2019
Sapindales	Sapindaceae	Acer		Acer sp. (Lavanttal)				Acer sp. 1/2	1	1	0	1	1	1	1	1	1	1	0	1	1	1	1	1	1	1	1	1	1	1	1	1	1	0
Sapindales	Sapindaceae	Acer	sect. Negundo	Acer sp. (Lavanttal)				Acer sp. 3	0	0	0	0	1	1	0	1	1	1	0	1	1	1	1	0	0	1	1	0	0	0	0	0	0	0
Sapindales	Sapindaceae	Acer	sect. Rubra	Acer sp. (Lavanttal)				Acer sp. 4	0	0	0	0	1	1	0	0	1	1	0	0	0	0	0	0	0	0	0	0	0	0	0	0	0	0
Sapindales	Sapindaceae	Acer	Arguta clade	Acer acuminatum Wall. Ex D.Don			Nemoral	Acer sp. 1/2	0	0	0	0	1	1	0	0	1	1	0	1	1	0	0	0	0	0	0	0	0	0	0	0	0	0	GBIF 2019
Sapindales	Sapindaceae	Acer	Arguta clade	Acer argutum Maxim.			Nemoral	Acer sp. 1/2	0	0	0	0	1	1	0	0	1	1	0	0	0	0	0	0	0	0	0	0	0	0	0	0	0	0	GBIF 2019
Sapindales	Sapindaceae	Acer	Arguta clade	Acer barbinerve Maxim.	0,8 to 7,6	537 to 1073	Boreal-nemoral	Acer sp. 1/2	0	0	0	0	0	0	0	0	0	0	0	0	0	1	1	1	0	0	0	0	0	0	0	0	0	0	eFlora 2008; Fang et al. 2009; GBIF 2019
Sapindales	Sapindaceae	Acer	Arguta clade	Acer stachyophyllum Hiern in J.D.Hooker + ssp. Stachyophyllum + ssp. Betulifolium (Maxim.) P.C. de Jong	(-)1,1 to 16,2	321 to 1435	Meridio-nemoral	Acer sp. 1/2	0	0	0	0	1	1	0	0	0	0	0	1	1	0	1	1	1	0	0	0	0	0	0	1	0	0	eFlora 2008; Fang et al. 2009; GBIF 2019
Sapindales	Sapindaceae	Acer	Cissifolia clade	Acer henryi Pax	6 to 21	512 to 1997	Meridio-nemoral	Acer sp. 1/2	0	0	0	0	1	1	0	0	0	0	0	1	1	0	1	1	0	0	0	0	0	0	0	1	0	0	eFlora 2008; Fang et al. 2009; GBIF 2019
Sapindales	Sapindaceae	Acer	Cissifolia clade	Acer cissifolium (Sieb. & Zucc.) K.Koch			Meridio-nemoral	Acer sp. 1/2	0	0	0	0	1	1	0	0	1	0	0	0	0	0	0	0	0	0	0	0	0	0	0	0	0	0	GBIF 2019
Sapindales	Sapindaceae	Acer	Ginnala clade	Acer semenovii Regel & Hed.			Semihumid-meridional	Acer sp. 1/2	0	0	0	0	0	0	0	0	0	0	0	0	0	0	0	0	0	1	1	1	1	1	0	1	0	0	Browicz 1982; GBIF 2019
Sapindales	Sapindaceae	Acer	Ginnala clade	Acer tataricum L.	(-)4 to 21	225 to 1893	Nemoral	Acer sp. 1/2	0	0	0	0	1	1	0	0	1	1	0	1	0	1	1	1	0	1	1	1	1	0	0	0	0	0	Browicz 1982; eFlora 2008; Fang et al. 2009; GBIF 2019
Sapindales	Sapindaceae	Acer	Glabrum clade	Acer glabrum Torr.	(-)3,9 to 18,8	105 to 4370	Boreal-nemoral	Acer sp. 1/2	0	0	0	0	1	1	1	0	1	1	0	0	0	0	0	0	1	1	1	0	1	1	0	1	0	0	Thompson et al. 1999-2006; eFlora 2008; GBIF 2019
Sapindales	Sapindaceae	Acer	sect. Wardiana	Acer wardii W.W.Smith	0,7 to 13,2	514 to 1337	Semihumid-meridional	Acer sp. 1/2	0	0	0	0	0	0	0	0	0	0	0	1	1	0	0	0	0	0	0	0	0	0	0	0	0	0	eFlora 2008; Fang et al. 2009; GBIF 2019
Sapindales	Sapindaceae	Acer	sect. Acer	Acer barbatum Michx.	14 to 20,2	725 to 1555	Nemoral	Acer sp. 1/2	0	0	0	0	1	0	0	0	0	0	0	0	0	0	0	0	0	0	0	0	0	0	0	0	0	0	Thompson et al. 1999-2006; eFlora 2008; GBIF 2019
Sapindales	Sapindaceae	Acer	sect. Acer	Acer caesium Wall. ex Brandis A. c. ssp. Giraldii	2 to 16,7	341 to 1358	Meridio-nemoral	Acer sp. 1/2	0	0	0	0	0	0	0	0	0	0	0	0	1	1	1	1	0	0	0	0	0	0	0	0	0	0	eFlora 2008; Fang et al. 2009; GBIF 2019
Sapindales	Sapindaceae	Acer	sect. Acer	Acer grandidentatum Nutt.	(-)0,6 to 20,6	170 to 1175	Nemoral	Acer sp. 1/2	0	0	0	0	1	1	0	0	1	1	0	0	0	0	0	0	0	1	1	0	1	0	0	0	0	0	Thompson et al. 1999-2006; eFlora 2008; GBIF 2019
Sapindales	Sapindaceae	Acer	sect. Acer	Acer heldreichii Orph. ex Boiss. + ssp. trauttveteri (Medw.) A.E.Murray Kalmia	1,5 to 14,8	460 to 2404	Meridio-nemoral	Acer sp. 1/2	0	0	0	0	1	1	0	0	1	1	0	0	0	0	0	0	1	1	1	0	0	0	0	0	0	0	Browicz 1982; GBIF 2019
Sapindales	Sapindaceae	Acer	sect. Acer	Acer hyrcanum Fischer & C.A.Meyer + ssp. Stevenii (Pojark.) E.Murray			Meridio-nemoral	Acer sp. 1/2	0	0	0	0	1	1	0	1	1	1	0	0	0	0	0	0	0	1	1	0	0	0	0	1	0	0	Browicz 1982; GBIF 2019
Sapindales	Sapindaceae	Acer	sect. Acer	Acer monspessulanum L. (=A. Ibericum M.Bieb)			Meridio-nemoral	Acer sp. 1/2	0	0	0	0	1	1	0	1	1	1	0	0	0	0	0	0	0	1	1	1	1	0	0	1	1	0	Browicz 1982; GBIF 2019
Sapindales	Sapindaceae	Acer	sect. Acer	Acer obtusifolium Sm. (=Acer syriacum Boiss. & Gaill.)			Semihumid-meridional	Acer sp. 1/2	0	0	0	0	0	0	0	0	0	0	0	0	0	0	0	0	0	1	1	0	0	0	1	0	0	0	Browicz 1982; GBIF 2019
Sapindales	Sapindaceae	Acer	sect. Acer	Acer opalus L.			Meridio-nemoral	Acer sp. 1/2	0	0	0	0	1	1	0	0	1	1	0	0	0	0	0	0	0	1	1	0	0	0	0	1	0	0	GBIF 2019
Sapindales	Sapindaceae	Acer	sect. Acer	Acer pseudoplatanus L.	(-)2 to 14,7	477,6 to 2537	Nemoral	Acer sp. 1/2	0	0	0	0	1	1	0	0	1	1	0	0	0	0	0	0	0	1	1	0	0	0	0	0	0	0	San-Miguel-Ayanz et al. 2016; GBIF 2019
Sapindales	Sapindaceae	Acer	sect. Acer	Acer saccharum Marshall +A. s. ssp. Nigrum (F.Michx.) + A. s. ssp. leucoderme Small	(-)1,1 to 15,8	490 to 1525	Nemoral	Acer sp. 4	0	0	0	0	1	1	0	1	1	0	0	0	0	0	0	0	0	0	0	0	0	0	0	0	0	0	Thompson et al. 1999-2006; eFlora 2008; GBIF 2019
Sapindales	Sapindaceae	Acer	sect. Acer	Acer sempervirens L.			Semihumid-meridional	Acer sp. 1/2	0	0	0	0	0	0	0	0	0	0	0	0	0	0	0	0	0	1	1	0	0	0	0	0	0	0	Browicz 1982; GBIF 2019
Sapindales	Sapindaceae	Acer	sect. Acer	Acer velutinum Boiss.			Nemoral	Acer sp. 1/2	0	0	0	0	1	1	0	0	1	1	0	0	0	0	0	0	0	1	0	0	0	0	0	0	0	0	Browicz 1982; eFlora 2008; Fang et al. 2009; GBIF 2019
Sapindales	Sapindaceae	Acer	sect. Acer	Acer turkestanicum Pax.			Meridio-nemoral	Acer sp. 1/2	0	0	0	0	0	0	0	0	1	1	0	0	0	0	0	0	0	1	1	1	1	0	0	0	0	0	Browicz 1982; eFlora 2008; Fang et al. 2009; GBIF 2019
Sapindales	Sapindaceae	Acer	sect. Hyptiocarpa	Acer garrettii Craib			Tropical-meridional	Acer sp. 1/2	0	0	0	1	0	0	0	0	0	0	0	1	1	0	0	0	0	0	0	0	0	0	0	0	0	0	GBIF 2019
Sapindales	Sapindaceae	Acer	sect. Hyptiocarpa	Acer laurinum Hasskarl	8,6 to 24,8	868 to 2435	Tropical-meridional	Acer sp. 1/2	0	0	0	1	1	1	0	0	0	0	0	1	1	0	0	0	0	0	0	0	0	0	0	1	0	0	eFlora 2008; Fang et al. 2009; GBIF 2019
Sapindales	Sapindaceae	Acer	sect. Hyptiocarpa	Acer pinnatinervium Merr.	13	1045	Meridio-nemoral	Acer sp. 1/2	0	0	0	0	0	0	0	0	0	0	0	1	1	0	0	0	0	0	0	0	0	0	0	0	0	0	eFlora 2008; Fang et al. 2009; GBIF 2019
Sapindales	Sapindaceae	Acer	sect. Indivisa	Acer caprinifolium Sieb. & Zucc.			Nemoral	Acer sp. 1/2	0	0	0	0	1	1	0	0	1	0	0	0	0	0	0	0	0	0	0	0	0	0	0	0	0	0	GBIF 2019
Sapindales	Sapindaceae	Acer	sect. Lithocarpa	Acer kungshanense W.P.Fang & C.Y.Chang	5,4 to 17,2	741 to 1161	Nemoral	Acer sp. 1/2	0	0	0	0	0	0	0	0	0	0	0	1	1	0	0	0	0	0	0	0	0	0	0	0	0	0	eFlora 2008; Fang et al. 2009; GBIF 2019
Sapindales	Sapindaceae	Acer	sect. Lithocarpa	Acer lungshengense W.P.Fang & L.C.Hu	12,7 to 19,1	1232 to 1740	Meridio-nemoral	Acer sp. 1/2	0	0	0	0	1	1	0	0	0	0	0	1	1	0	0	0	0	0	0	0	0	0	0	0	0	0	eFlora 2008; Fang et al. 2009; GBIF 2019
Sapindales	Sapindaceae	Acer	sect. Lithocarpa	Acer thomsonii Miq.	(-)1,5 to 20,5	311 to 1607	Meridio-nemoral	Acer sp. 1/2	0	0	0	1	0	0	0	0	0	0	0	1	1	0	0	0	0	0	0	0	0	0	0	0	0	0	eFlora 2008; Fang et al. 2009; GBIF 2019
Sapindales	Sapindaceae	Acer	sect. Lithocarpa	Acer tsinglingense W.P.Fang & C.C.Hsieh	6,2 to 16,2	520 to 1489	Nemoral	Acer sp. 1/2	0	0	0	0	1	0	0	0	0	0	0	1	1	0	1	1	0	0	0	0	0	0	0	1	0	0	eFlora 2008; Fang et al. 2009; GBIF 2019
Sapindales	Sapindaceae	Acer	sect. Lithocarpa	Acer yangbiense Y.S.Chen & Q.E.Yang			Nemoral	Acer sp. 1/2	0	0	0	0	0	0	0	0	0	0	0	1	1	0	0	0	0	0	0	0	0	0	0	0	0	0	Chen et al. 2003
Sapindales	Sapindaceae	Acer	sect. Lithocarpa	Acer diabolicum Blume			Nemoral	Acer sp. 1/2	0	0	0	0	1	1	0	0	0	0	0	0	0	0	0	0	0	0	0	0	0	0	0	0	0	0	GBIF 2019
Sapindales	Sapindaceae	Acer	sect. Lithocarpa	Acer leipoense W.P.Fang & T.P.Soong	10.8	1045	Nemoral	Acer sp. 1/2	0	0	0	0	0	0	0	0	0	0	0	1	1	0	0	0	0	0	0	0	0	0	0	0	0	0	eFlora 2008; Fang et al. 2009; GBIF 2019
Sapindales	Sapindaceae	Acer	sect. Lithocarpa	Acer macrophyllum Pursh	0,2 to 17,1	305 to 4370	Meridio-nemoral	Acer sp. 1/2	0	0	0	0	0	1	1	0	0	0	0	0	0	0	0	0	0	0	1	0	0	0	0	0	0	0	Thompson et al. 1999-2006; eFlora 2008; GBIF 2019
Sapindales	Sapindaceae	Acer	sect. Lithocarpa	Acer sinopurpurascens Cheng	13,4 to 17,2	1211 to 1791	Nemoral	Acer sp. 1/2	0	0	0	0	1	1	0	0	0	0	0	1	1	0	0	0	0	0	0	0	0	0	0	0	0	0	eFlora 2008; Fang et al. 2009; GBIF 2019
Sapindales	Sapindaceae	Acer	sect. Lithocarpa	Acer sterculiaceum Wallich	(-)1,8 to 14,5	320 to 1164	Meridio-nemoral	Acer sp. 1/2	0	0	0	0	1	1	0	0	0	0	0	1	1	0	0	0	0	0	0	0	0	0	0	1	0	0	eFlora 2008; Fang et al. 2009; GBIF 2019
Sapindales	Sapindaceae	Acer	sect. Macrantha	Acer chienii Hu & W.C.Cheng	5,4 to 21	741 to 1852	Meridio-nemoral	Acer sp. 1/2	0	0	0	0	0	0	0	0	0	0	0	1	1	0	1	1	0	0	0	0	0	0	0	1	0	0	eFlora 2008; Fang et al. 2009; GBIF 2019
Sapindales	Sapindaceae	Acer	sect. Macrantha	Acer forrestii Diels	2 to 18,9	731 to 1243	Meridio-nemoral	Acer sp. 1/2	0	0	0	0	0	0	0	0	0	0	0	1	1	0	1	1	0	0	0	0	0	0	1	0	0	0	eFlora 2008; Fang et al. 2009; GBIF 2019
Sapindales	Sapindaceae	Acer	sect. Macrantha	Acer komarovii Pojark.	0,8 to 12,8	466 to 1073	Nemoral	Acer sp. 1/2	0	0	0	0	0	0	0	0	0	0	0	0	0	1	1	1	0	0	0	0	0	0	0	1	0	0	eFlora 2008; Fang et al. 2009; GBIF 2019
Sapindales	Sapindaceae	Acer	sect. Macrantha	Acer laxiflorum Pax	2 to 21,6	729 to 1703	Meridio-nemoral	Acer sp. 1/2	0	0	0	0	1	0	0	0	0	0	0	1	1	0	1	1	0	0	0	0	0	0	0	1	0	0	eFlora 2008; Fang et al. 2009; GBIF 2019
Sapindales	Sapindaceae	Acer	sect. Macrantha	Acer maximowiczii Pax	0,8 to 17	341 to 1624	Meridio-nemoral	Acer sp. 1/2	0	0	0	0	1	1	0	0	0	0	0	1	1	1	1	1	0	0	0	0	0	0	0	1	0	0	eFlora 2008; Fang et al. 2009; GBIF 2019
Sapindales	Sapindaceae	Acer	sect. Macrantha	Acer metcalfii Rehder	14,3 to 22,3	1161 to 1961	Meridio-nemoral	Acer sp. 1/2	0	0	0	0	1	1	0	0	0	0	0	1	1	0	0	0	0	0	0	0	0	0	0	0	0	0	eFlora 2008; Fang et al. 2009; GBIF 2019
Sapindales	Sapindaceae	Acer	sect. Macrantha	Acer morrisonense Hayata	16,2 to 24,1	1751 to 2859	Tropical-meridional	Acer sp. 1/2	0	0	0	1	1	1	1	0	0	0	0	1	1	0	0	0	0	0	0	0	0	0	0	0	0	0	eFlora 2008; Fang et al. 2009; GBIF 2019
Sapindales	Sapindaceae	Acer	sect. Macrantha	Acer capillipes Maxim. ex Miq.			Nemoral	Acer sp. 1/2	0	0	0	0	1	1	0	0	1	0	0	0	0	0	0	0	0	0	0	0	0	0	0	0	0	0	GBIF 2019
Sapindales	Sapindaceae	Acer	sect. Macrantha	Acer crataegifolium Sieb. & Zucc.			Nemoral	Acer sp. 1/2	0	0	0	0	1	1	0	0	1	0	0	0	0	0	0	0	0	0	0	0	0	0	0	0	0	0	GBIF 2019
Sapindales	Sapindaceae	Acer	sect. Macrantha	Acer davidii Franch. + ssp. Davidii + ssp. Grosseri (Pax) P.C. de Jong	(-)0,8 to 22,7	317 to 2435	Meridio-nemoral	Acer sp. 1/2	0	0	0	0	1	1	0	0	0	0	0	1	1	0	1	1	1	0	0	0	0	0	1	1	0	0	eFlora 2008; Fang et al. 2009; GBIF 2019
Sapindales	Sapindaceae	Acer	sect. Macrantha	Acer pensylvanicum L.	(-)0,1 to 14,7	725 to 1560	Nemoral	Acer sp. 1/2	0	0	0	0	1	1	0	1	1	1	0	0	0	0	0	0	0	0	0	0	0	0	0	0	0	0	Thompson et al. 1999-2006; eFlora 2008; GBIF 2019
Sapindales	Sapindaceae	Acer	sect. Macrantha	Acer caudatifolium Hayata	17,1 to 21,7	1836 to 2993	Tropical-meridional	Acer sp. 1/2	0	0	0	0	1	1	0	0	0	0	0	1	1	0	0	0	0	0	0	0	0	0	0	0	0	0	eFlora 2008; Fang et al. 2009; GBIF 2019
Sapindales	Sapindaceae	Acer	sect. Macrantha	Acer pectinatum Wall. Ex G.Nicholson	(-)1,8 to 19,1	320 to 1736	Meridio-nemoral	Acer sp. 1/2	0	0	0	0	1	0	0	0	0	0	0	1	1	0	1	1	0	0	0	0	0	0	0	0	0	0	eFlora 2008; Fang et al. 2009; GBIF 2019
Sapindales	Sapindaceae	Acer	sect. Macrantha	Acer sikkimense Miq.	0,3 to 21	389 to 1751	Meridio-nemoral	Acer sp. 1/2	0	0	0	0	0	0	0	0	0	0	0	1	1	0	1	1	0	0	0	0	0	0	1	0	0	0	eFlora 2008; Fang et al. 2009; GBIF 2019
Sapindales	Sapindaceae	Acer	sect. Macrantha	Acer tegmentosum Maxim.	(-)0,2 to15,2	409 to 1198	Boreal-nemoral	Acer sp. 1/2	0	0	0	0	1	0	0	0	0	0	0	1	0	1	1	1	0	0	0	0	0	0	0	0	0	0	eFlora 2008; Fang et al. 2009; GBIF 2019
Sapindales	Sapindaceae	Acer	sect. Macrantha	Acer micranthum Sieb. & Zucc.			Nemoral	Acer sp. 1/2	0	0	0	0	1	1	0	0	1	1	0	0	0	0	0	0	0	0	0	0	0	0	0	0	0	0	GBIF 2019
Sapindales	Sapindaceae	Acer	sect. Macrantha	Acer morifolium Koidzumi			Nemoral	Acer sp. 1/2	0	0	0	0	1	0	0	0	0	0	0	0	0	0	0	0	0	0	0	0	0	0	0	0	0	0	GBIF 2019
Sapindales	Sapindaceae	Acer	sect. Macrantha	Acer rubescens Hayata			Meridio-nemoral	Acer sp. 1/2	0	0	0	0	1	1	0	0	0	0	0	1	1	0	0	0	0	0	0	0	0	0	0	0	0	0	GBIF 2019
Sapindales	Sapindaceae	Acer	sect. Macrantha	Acer rufinerve Sieb. & Zucc.			Meridio-nemoral	Acer sp. 1/2	0	0	0	0	1	1	0	0	1	1	0	0	0	0	0	0	0	0	0	0	0	0	0	0	0	0	GBIF 2019
Sapindales	Sapindaceae	Acer	sect. Macrantha	Acer tschonoskii Maxim.			Boreal-nemoral	Acer sp. 1/2	0	0	0	0	1	1	0	0	1	1	0	0	0	0	0	0	0	0	0	0	0	0	0	0	0	0	GBIF 2019
Sapindales	Sapindaceae	Acer	sect. Negundo	Acer negundo L.	(-)2,3 to 26,1	95 to 3300	Meridio-nemoral	Acer sp. 3	0	0	0	0	1	1	0	1	1	1	0	1	1	1	1	0	0	1	1	0	0	0	0	0	0	0	Thompson et al. 1999-2006; eFlora 2008; GBIF 2019
Sapindales	Sapindaceae	Acer	sect. Palmata	Acer chingii Hu	(-)1,8 to 21,3	320 to 1776	Meridio-nemoral	Acer sp. 1/2	0	0	0	0	1	1	0	0	0	0	0	1	1	0	0	0	0	0	0	0	0	0	0	0	0	0	eFlora 2008; Fang et al. 2009; GBIF 2019
Sapindales	Sapindaceae	Acer	sect. Palmata	Acer flabellatum Rehder	2,6 to 22,7	741 to 2435	Meridio-nemoral	Acer sp. 1/2	0	0	0	0	1	1	0	0	0	0	0	1	1	0	1	1	0	0	0	0	0	0	0	0	0	0	eFlora 2008; Fang et al. 2009; GBIF 2019
Sapindales	Sapindaceae	Acer	sect. Palmata	Acer hilaense Hu & W.C.Cheng	12.7	1066	Semihumid-meridional	Acer sp. 1/2	0	0	0	0	0	0	0	0	0	0	0	1	1	0	0	0	0	0	0	0	0	0	0	0	0	0	eFlora 2008; Fang et al. 2009; GBIF 2019
Sapindales	Sapindaceae	Acer	sect. Palmata	Acer kuomeii W.P.Fang & M.Y.Fang			Meridio-nemoral	Acer sp. 1/2	0	0	0	0	1	0	0	0	0	0	0	1	1	0	0	0	0	0	0	0	0	0	0	0	0	0	eFlora 2008; Fang et al. 2009; GBIF 2019
Sapindales	Sapindaceae	Acer	sect. Palmata	Acer kwangnanense Hu & Cheng	16,3 to 21	1018 to 1751	Tropical-meridional	Acer sp. 1/2	0	0	0	1	0	0	0	0	0	0	0	1	1	0	0	0	0	0	0	0	0	0	0	0	0	0	eFlora 2008; Fang et al. 2009; GBIF 2019
Sapindales	Sapindaceae	Acer	sect. Palmata	Acer pubinerve Rehder	14,1 to 22	1177 to 1922	Meridio-nemoral	Acer sp. 1/2	0	0	0	0	1	1	0	0	0	0	0	1	0	0	0	0	0	0	0	0	0	0	0	0	0	0	eFlora 2008; Fang et al. 2009; GBIF 2019
Sapindales	Sapindaceae	Acer	sect. Palmata	Acer pubipetiolatum Rehder + ssp. Pingpienense W.P.Fang & W.K.Hu	8,6 to 18,2	1019 to 1736	Meridio-nemoral	Acer sp. 1/2	0	0	0	0	1	1	0	0	0	0	0	1	1	0	0	0	0	0	0	0	0	0	0	0	0	0	eFlora 2008; Fang et al. 2009; GBIF 2019
Sapindales	Sapindaceae	Acer	sect. Palmata	Acer serrulatum Hayata			Meridio-nemoral	Acer sp. 1/2	0	0	0	0	1	1	1	0	0	0	0	1	1	0	0	0	0	0	0	0	0	0	0	0	0	0	eFlora 2008; Fang et al. 2009; GBIF 2019
Sapindales	Sapindaceae	Acer	sect. Palmata	Acer sinense Pax	2,6 to 23,6	626 to 2037	Meridio-nemoral	Acer sp. 1/2	0	0	0	0	1	1	0	0	0	0	0	1	1	0	0	0	0	0	0	0	0	0	0	0	0	0	eFlora 2008; Fang et al. 2009; GBIF 2019
Sapindales	Sapindaceae	Acer	sect. Palmata	Acer wilsonii Rehder	8,6 to 22,3	1007 to 1997	Meridio-nemoral	Acer sp. 1/2	0	0	0	0	1	1	0	0	0	0	0	1	1	0	0	0	0	0	0	0	0	0	0	0	0	0	eFlora 2008; Fang et al. 2009; GBIF 2019
Sapindales	Sapindaceae	Acer	sect. Palmata	Acer circinatum Pursh	0 to 15,2	520 to 4250	Nemoral	Acer sp. 1/2	0	0	0	0	0	1	1	0	0	1	0	0	0	0	0	0	0	1	1	0	0	0	0	0	0	0	Thompson et al. 1999-2006; eFlora 2008; GBIF 2019
Sapindales	Sapindaceae	Acer	sect. Palmata	Acer japonicum Thunb.			Boreal-nemoral	Acer sp. 1/2	0	0	0	0	1	1	0	0	1	1	0	0	0	0	0	0	0	0	0	0	0	0	0	0	0	0	GBIF 2019
Sapindales	Sapindaceae	Acer	sect. Palmata	Acer pseudosieboldianum (Pax) Komarov	1,8 to 9,5	484 to 1073	Nemoral	Acer sp. 1/2	0	0	0	0	1	0	0	0	0	0	0	1	0	1	1	1	0	0	0	0	0	0	0	0	0	0	eFlora 2008; Fang et al. 2009; GBIF 2019
Sapindales	Sapindaceae	Acer	sect. Palmata	Acer oliverianum Pax (=? A. olivaceum Fang & Chiu?, = A. wuyanense Fang & Wu)	2,6 to 22,3	373 to 3495	Meridio-nemoral	Acer sp. 1/2	0	0	0	0	1	1	0	0	0	0	0	1	1	0	0	0	0	0	0	0	0	0	0	0	0	0	eFlora 2008; Fang et al. 2009; GBIF 2019
Sapindales	Sapindaceae	Acer	sect. Palmata	Acer calcaratum Gagnep.			Tropical-meridional	Acer sp. 1/2	0	0	0	1	0	0	0	0	0	0	0	1	0	0	0	0	0	0	0	0	0	0	0	0	0	0	eFlora 2008; Fang et al. 2009; GBIF 2019
Sapindales	Sapindaceae	Acer	sect. Palmata	Acer campbellii J.D.Hooker & Thomson (=?A. chapaense Gagnep.?, =?A. mapiense Fang?, =?A. schneiderianum Pax & Hoffmann?, =A.yaoshanicum W.P.Fang)	(-)1,8 to 19,3	320 to 1456	Meridio-nemoral	Acer sp. 1/2	0	0	0	0	1	0	0	0	0	0	0	1	1	0	1	1	0	0	0	0	0	0	0	0	0	0	eFlora 2008; Fang et al. 2009; GBIF 2019
Sapindales	Sapindaceae	Acer	sect. Palmata	Acer ceriferum Rehder	6,2 to 23	373 to 1820	Nemoral	Acer sp. 1/2	0	0	0	1	1	1	0	0	0	0	0	1	1	0	1	1	0	0	0	0	0	0	0	1	0	0	eFlora 2008; Fang et al. 2009; GBIF 2019
Sapindales	Sapindaceae	Acer	sect. Palmata	Acer confertifolium Merr. & F.P.Metcalf	16,2 to 21,1	1258 to 2993	Meridio-nemoral	Acer sp. 1/2	0	0	0	0	1	1	1	0	0	0	0	0	0	0	0	0	0	0	0	0	0	0	0	0	0	0	eFlora 2008; Fang et al. 2009; GBIF 2019
Sapindales	Sapindaceae	Acer	sect. Palmata	Acer cordatum Pax	10,6 to 21,7	1072 to 1997	Meridio-nemoral	Acer sp. 1/2	0	0	0	0	1	1	0	0	0	0	0	1	1	0	0	0	0	0	0	0	0	0	0	0	0	0	eFlora 2008; Fang et al. 2009; GBIF 2019
Sapindales	Sapindaceae	Acer	sect. Palmata	Acer crassum Hu & W.C.Cheng	16,3 to 21	1074 to 1547	Tropical-meridional	Acer sp. 1/2	0	0	0	1	0	0	0	0	0	0	0	1	1	0	0	0	0	0	0	0	0	0	0	0	0	0	eFlora 2008; Fang et al. 2009; GBIF 2019
Sapindales	Sapindaceae	Acer	sect. Palmata	Acer duplicatoserratum Hayata, A. d. var. Chinense C.S.Chang (=?A. pubipalmatum Fang?)	15,9 to 18,2	1211 to 1950	Meridio-nemoral	Acer sp. 1/2	0	0	0	0	1	1	1	0	0	0	0	1	1	0	0	0	0	0	0	0	0	0	0	0	0	0	eFlora 2008; Fang et al. 2009; GBIF 2019
Sapindales	Sapindaceae	Acer	sect. Palmata	Acer elegantulum W.P.Fang & M.Y.Fang	13,4 to 23,6	1211 to 1922	Nemoral	Acer sp. 1/2	0	0	0	1	1	0	0	0	0	0	0	1	0	0	0	0	0	0	0	0	0	0	0	0	0	0	eFlora 2008; Fang et al. 2009; GBIF 2019
Sapindales	Sapindaceae	Acer	sect. Palmata	Acer erianthum Schwerin	2,2 to 22,2	626 to 1876	Meridio-nemoral	Acer sp. 1/2	0	0	0	0	1	1	0	0	0	0	0	1	1	0	1	1	0	0	0	0	0	0	0	0	0	0	eFlora 2008; Fang et al. 2009; GBIF 2019
Sapindales	Sapindaceae	Acer	sect. Palmata	Acer fabri Hance	6 to 24	916 to 2435	Meridio-nemoral	Acer sp. 1/2	0	1	0	1	1	1	0	0	0	0	0	1	1	0	0	0	0	0	0	0	0	0	1	0	0	0	eFlora 2008; Fang et al. 2009; GBIF 2019
Sapindales	Sapindaceae	Acer	sect. Palmata	Acer fenzelianum Handel-Mazetti	19.3	1439	Semihumid-meridional	Acer sp. 1/2	0	0	0	0	0	0	0	0	0	0	0	1	0	0	0	0	0	0	0	0	0	0	0	0	0	0	eFlora 2008; Fang et al. 2009; GBIF 2019
Sapindales	Sapindaceae	Acer	sect. Palmata	Acer gracilifolium W.P.Fang & C.C.Fu	10.3	711	Nemoral	Acer sp. 1/2	0	0	0	0	0	0	0	0	0	0	0	1	1	0	0	0	0	0	0	0	0	0	0	0	0	0	eFlora 2008; Fang et al. 2009; GBIF 2019
Sapindales	Sapindaceae	Acer	sect. Palmata	Acer kweilinense W.P.Fang & M.Y.Fang	14,2 to 21,3	1074 to 1776	Meridio-nemoral	Acer sp. 1/2	0	0	0	0	1	1	0	0	0	0	0	1	0	0	0	0	0	0	0	0	0	0	0	0	0	0	eFlora 2008; Fang et al. 2009; GBIF 2019
Sapindales	Sapindaceae	Acer	sect. Palmata	Acer laevigatum Wall.	2,2 to 23,1	829 to 2435	Meridio-nemoral	Acer sp. 1/2	0	0	0	1	1	1	0	0	0	0	0	1	1	0	0	0	0	0	0	0	0	0	0	0	0	0	eFlora 2008; Fang et al. 2009; GBIF 2019
Sapindales	Sapindaceae	Acer	sect. Palmata	Acer miaoshanicum Tsoong	15 to 19,2	1177 to 1496	Nemoral	Acer sp. 1/2	0	0	0	0	1	0	0	0	0	0	0	0	0	0	0	0	0	0	0	0	0	0	0	0	0	0	eFlora 2008; Fang et al. 2009; GBIF 2019
Sapindales	Sapindaceae	Acer	sect. Palmata	Acer oligocarpum W.P.Fang & L.C.Hu	13.2	1400	Meridio-nemoral	Acer sp. 1/2	0	0	0	0	1	1	0	0	0	0	0	1	1	0	0	0	0	0	0	0	0	0	0	0	0	0	eFlora 2008; Fang et al. 2009; GBIF 2019
Sapindales	Sapindaceae	Acer	sect. Palmata	Acer palmatum Thunb.	10,2 to 21,7	512 to 2993	Meridio-nemoral	Acer sp. 1/2	0	0	0	0	0	0	0	0	0	0	0	1	1	0	0	0	0	0	0	0	0	0	0	0	0	0	eFlora 2008; Fang et al. 2009; GBIF 2019
Sapindales	Sapindaceae	Acer	sect. Palmata	Acer pauciflorum Fang	13,4 to 23,6	1211 to1828	Nemoral	Acer sp. 1/2	0	0	0	0	1	1	0	0	1	0	0	1	1	0	0	0	0	0	0	0	0	0	0	0	0	0	eFlora 2008; Fang et al. 2009; GBIF 2019
Sapindales	Sapindaceae	Acer	sect. Palmata	Acer poliophyllum W.P.Fang & Y.T.Wu	16.9	1314	Nemoral	Acer sp. 1/2	0	0	0	0	1	0	0	0	0	0	0	0	0	0	0	0	0	0	0	0	0	0	0	0	0	0	eFlora 2008; Fang et al. 2009; GBIF 2019
Sapindales	Sapindaceae	Acer	sect. Palmata	Acer shirasawanum Koidzumi			Meridio-nemoral	Acer sp. 1/2	0	0	0	0	0	0	0	0	0	0	0	1	1	0	0	0	0	0	0	0	0	0	0	0	0	0	eFlora 2008; Fang et al. 2009; GBIF 2019
Sapindales	Sapindaceae	Acer	sect. Palmata	Acer sino-oblongum F.P.Metcalf	17,6 to 22,5	1188 to 2037	Meridio-nemoral	Acer sp. 1/2	0	0	0	0	1	1	0	0	1	1	0	0	0	0	0	0	0	0	0	0	0	0	0	0	0	0	GBIF 2019
Sapindales	Sapindaceae	Acer	sect. Palmata	Acer tonkinense Lecomte	13,3 to 22,2	1074 to 1740	Semihumid-meridional	Acer sp. 1/2	0	0	0	0	0	0	0	0	0	0	0	1	0	0	0	0	0	0	0	0	0	0	0	0	0	0	eFlora 2008; Fang et al. 2009; GBIF 2019
Sapindales	Sapindaceae	Acer	sect. Palmata	Acer tutcheri Duthie (=? A. lanpingense Fang & Fang?)	14,3 to 24,1	687 to 3495	Tropical-meridional	Acer sp. 1/2	0	0	0	0	1	0	0	0	0	0	0	1	1	0	0	0	0	0	0	0	0	0	0	0	0	0	eFlora 2008; Fang et al. 2009; GBIF 2019
Sapindales	Sapindaceae	Acer	sect. Palmata	Acer lucidum F.P.Metcalf	10,6 to 22,2	1028 to 2005	Meridio-nemoral	Acer sp. 1/2	0	0	0	1	1	1	1	0	0	0	0	1	1	0	0	0	0	0	0	0	0	0	0	0	0	0	eFlora 2008; Fang et al. 2009; GBIF 2019
Sapindales	Sapindaceae	Acer	sect. Palmata	Acer yinkunii W.P.Fang	20	1555	Meridio-nemoral	Acer sp. 1/2	0	0	0	0	1	1	0	0	0	0	0	0	1	0	0	0	0	0	0	0	0	0	0	0	0	0	eFlora 2008; Fang et al. 2009; GBIF 2019
Sapindales	Sapindaceae	Acer	sect. Parviflora	Acer caudatum Wall.	(-)1,8 to 16,7	320 to 1736	Boreal-nemoral	Acer sp. 1/2	0	0	0	0	1	1	0	0	0	0	0	0	1	0	0	0	0	0	0	0	0	0	0	0	0	0	eFlora 2008; Fang et al. 2009; GBIF 2019
Sapindales	Sapindaceae	Acer	sect. Parviflora	Acer distylum Sieb. & Zucc.			Nemoral	Acer sp. 1/2	0	0	0	0	1	0	0	0	0	0	0	1	1	1	1	1	1	0	0	0	0	0	0	1	0	0	eFlora 2008; Fang et al. 2009; GBIF 2019
Sapindales	Sapindaceae	Acer	sect. Parviflora	Acer nipponicum Hara			Nemoral	Acer sp. 1/2	0	0	0	0	1	1	0	0	1	0	0	0	0	0	0	0	0	0	0	0	0	0	0	0	0	0	GBIF 2019
Sapindales	Sapindaceae	Acer	sect. Parviflora	Acer robustum Pax			Nemoral	Acer sp. 1/2	0	0	0	0	1	1	0	0	1	0	0	0	0	0	0	0	0	0	0	0	0	0	0	0	0	0	GBIF 2019
Sapindales	Sapindaceae	Acer	sect. Parviflora	Acer shangzeense Fang & Soong			Nemoral	Acer sp. 1/2	0	0	0	0	1	1	0	0	0	0	0	1	1	0	0	0	0	0	0	0	0	0	0	0	0	0	GBIF 2019
Sapindales	Sapindaceae	Acer	sect. Parviflora	Acer spicatum Lam.	(-)2,3 to 14,1	415 to 1560	Boreal-nemoral	Acer sp. 1/2	0	0	0	0	1	0	0	0	0	0	0	1	0	0	0	0	0	0	0	0	0	0	0	0	0	0	GBIF 2019
Sapindales	Sapindaceae	Acer	sect. Parviflora	Acer taipuense Fang			Meridio-nemoral	Acer sp. 1/2	0	0	0	0	1	1	0	1	1	1	0	0	0	0	0	0	0	0	0	0	0	0	0	0	0	0	Thompson et al. 1999-2006; eFlora 2008; GBIF 2019
Sapindales	Sapindaceae	Acer	sect. Pentaphylla	Acer coriaceifolium H.Lév.	11,7 to 24,1	916 to 2992	Meridio-nemoral	Acer sp. 1/2	0	0	0	0	1	0	0	0	0	0	0	0	0	0	0	0	0	0	0	0	0	0	0	0	0	0	GBIF 2019
Sapindales	Sapindaceae	Acer	sect. Pentaphylla	Acer oblongum Wall. ex DC	(-)1,8 to 22,2	320 to 1997	Meridio-nemoral	Acer sp. 1/2	0	0	0	1	1	1	0	0	0	0	0	1	1	0	0	0	0	0	0	0	0	0	0	0	0	0	eFlora 2008; Fang et al. 2009; GBIF 2019
Sapindales	Sapindaceae	Acer	sect. Pentaphylla	Acer albopurpurascens Hayata	16,2 to 24,1	1498 to 3495	Meridio-nemoral	Acer sp. 1/2	0	0	0	0	1	1	0	0	0	0	0	0	1	0	1	1	0	0	0	0	0	0	0	1	0	0	eFlora 2008; Fang et al. 2009; GBIF 2019
Sapindales	Sapindaceae	Acer	sect. Pentaphylla	Acer buergerianum Miquel incl. 6 varieties	7,4 to 22,1	70 to 2993	Meridio-nemoral	Acer sp. 1/2	0	0	0	0	0	0	0	0	0	0	0	1	0	0	0	0	0	0	0	0	0	0	0	0	0	0	eFlora 2008; Fang et al. 2009; GBIF 2019
Sapindales	Sapindaceae	Acer	sect. Pentaphylla	Acer discolor Maxim.			Nemoral	Acer sp. 1/2	0	0	0	1	1	1	0	0	0	0	0	0	1	0	0	0	0	0	0	0	0	0	0	0	0	0	eFlora 2008; Fang et al. 2009; GBIF 2019
Sapindales	Sapindaceae	Acer	sect. Pentaphylla	Acer griseum (Franch.) Pax	3,3 to 16,2	427 to 1492	Nemoral	Acer sp. 1/2	0	0	0	0	1	1	0	0	0	0	0	1	1	0	1	0	0	0	0	0	0	0	0	0	0	0	eFlora 2008; Fang et al. 2009; GBIF 2019
Sapindales	Sapindaceae	Acer	sect. Pentaphylla	Acer mandshuricum Maxim.	1,7 to 9,4	560 to 1005	Boreal-nemoral	Acer sp. 1/2	0	0	0	0	1	0	0	0	0	0	0	1	0	0	0	0	0	0	0	0	0	0	0	0	0	0	GBIF 2019
Sapindales	Sapindaceae	Acer	sect. Pentaphylla	Acer maximoviczianum Miquel			Meridio-nemoral	Acer sp. 1/2	0	0	0	0	1	1	0	0	0	0	0	1	1	1	1	0	0	0	0	0	0	0	0	1	0	0	eFlora 2008; Fang et al. 2009; GBIF 2019
Sapindales	Sapindaceae	Acer	sect. Pentaphylla	Acer nikoense Maxim.	9,3 to 19,2	994 to 1992	Nemoral	Acer sp. 1/2	0	0	0	0	0	0	0	0	0	0	0	1	1	1	1	0	0	0	0	0	0	0	0	1	0	0	eFlora 2008; Fang et al. 2009; GBIF 2019
Sapindales	Sapindaceae	Acer	sect. Pentaphylla	Acer paxii Franch. (=A. fengii Murray, A. paihengii W.P.Fang)	2 to 18,9	797 to 1381	Meridio-nemoral	Acer sp. 1/2	0	0	0	0	1	1	0	0	0	0	0	0	0	0	0	0	0	0	0	0	0	0	0	0	0	0	GBIF 2019
Sapindales	Sapindaceae	Acer	sect. Pentaphylla	Acer pentaphyllum Diesl	4.2	926	Nemoral	Acer sp. 1/2	0	0	0	0	1	1	0	0	0	0	0	1	1	0	0	0	0	0	0	0	0	0	0	0	0	0	eFlora 2008; Fang et al. 2009; GBIF 2019
Sapindales	Sapindaceae	Acer	sect. Pentaphylla	Acer pentapomicum Sterwart ex Brand.			Nemoral	Acer sp. 1/2	0	0	0	0	1	1	0	0	0	0	0	1	1	0	0	0	0	0	0	0	0	0	0	0	0	0	eFlora 2008; Fang et al. 2009; GBIF 2019
Sapindales	Sapindaceae	Acer	sect. Pentaphylla	Acer pilosum Maximowicz	3,3 to 13,5	132 to 640	Nemoral	Acer sp. 1/2	0	0	0	0	0	0	0	0	0	0	0	1	1	0	0	0	0	0	0	0	0	0	1	0	0	0	eFlora 2008; Fang et al. 2009; GBIF 2019
Sapindales	Sapindaceae	Acer	sect. Pentaphylla	Acer shihweii F.Chun & W.P.Fang	15.5	1248	Meridio-nemoral	Acer sp. 1/2	0	0	0	0	1	1	0	0	1	1	0	0	0	0	0	0	0	1	1	0	1	1	0	1	0	0	Browicz 1982; San-Miguel-Ayanz et al. 2016; GBIF 2019
Sapindales	Sapindaceae	Acer	sect. Pentaphylla	Acer sutchuenense Franch.	6,2 to 15,3	964 to 1441	Nemoral	Acer sp. 1/2	0	0	0	0	0	0	0	0	0	0	0	0	1	0	1	1	0	0	0	0	0	0	0	0	0	0	eFlora 2008; Fang et al. 2009; GBIF 2019
Sapindales	Sapindaceae	Acer	sect. Pentaphylla	Acer sycopseoides F.Chun	15,6 to 19,1	1272 to 1710	Meridio-nemoral	Acer sp. 1/2	0	0	0	0	0	0	0	0	0	0	0	1	0	0	0	0	0	0	0	0	0	0	0	0	0	0	eFlora 2008; Fang et al. 2009; GBIF 2019
Sapindales	Sapindaceae	Acer	sect. Pentaphylla	Acer triflorum Kom.	1,7 to 7	561 to 1073	Nemoral	Acer sp. 1/2	0	0	0	0	1	1	0	0	0	0	0	1	1	0	0	0	0	0	0	0	0	0	0	0	0	0	eFlora 2008; Fang et al. 2009; GBIF 2019
Sapindales	Sapindaceae	Acer	sect. Pentaphylla	Acer wangchii W.P.Fang	10,6 to 19,1	1028 to 1381	Meridio-nemoral	Acer sp. 1/2	0	0	0	0	1	1	0	0	0	0	0	1	1	0	0	0	0	0	0	0	0	0	0	0	0	0	eFlora 2008; Fang et al. 2009; GBIF 2019
Sapindales	Sapindaceae	Acer	sect. Pentaphylla	Acer yuii W.Fang	4.3	671	Nemoral	Acer sp. 1/2	0	0	0	0	0	0	0	0	0	0	0	0	0	1	1	1	0	0	0	0	0	0	0	0	0	0	eFlora 2008; Fang et al. 2009; GBIF 2019
Sapindales	Sapindaceae	Acer	sect. Platanoidea	Acer acutum W.P.Fang	13,4 to 18,2	1363 to 1922	Meridio-nemoral	Acer sp. 1/2	0	0	0	0	1	1	0	0	0	0	0	1	1	0	0	0	0	0	0	0	0	0	0	0	0	0	eFlora 2008; Fang et al. 2009; GBIF 2019
Sapindales	Sapindaceae	Acer	sect. Platanoidea	Acer amplum Rehder, incl. 3 var.	1,2 to 21,2	578 to 1997	Meridio-nemoral	Acer sp. 1/2	0	0	0	0	0	0	0	0	0	0	0	0	1	0	1	1	0	0	0	0	0	0	0	1	0	0	eFlora 2008; Fang et al. 2009; GBIF 2019
Sapindales	Sapindaceae	Acer	sect. Platanoidea	Acer chunii W.P.Fang	15.7	1433	Nemoral	Acer sp. 1/2	0	0	0	0	1	0	0	0	0	0	0	0	0	0	0	0	0	0	0	0	0	0	0	0	0	0	eFlora 2008; Fang et al. 2009; GBIF 2019
Sapindales	Sapindaceae	Acer	sect. Platanoidea	Acer fulvescens Rehder	2 to 16,7	510 to 1358	Meridio-nemoral	Acer sp. 1/2	0	0	0	0	1	1	0	0	0	0	0	1	1	0	1	1	0	0	0	0	0	0	0	0	0	0	eFlora 2008; Fang et al. 2009; GBIF 2019
Sapindales	Sapindaceae	Acer	sect. Platanoidea	Acer miaotaiense Tsoong	7,4 to 15,9	632 to 1638	Nemoral	Acer sp. 1/2	0	0	0	0	1	1	0	0	0	0	0	1	1	0	0	0	0	0	0	0	0	0	0	0	0	0	eFlora 2008; Fang et al. 2009; GBIF 2019
Sapindales	Sapindaceae	Acer	sect. Platanoidea	Acer shenkanense W.P.Fang & C.C.Fu	1,6 to 16,9	562 to 1280	Meridio-nemoral	Acer sp. 1/2	0	0	0	0	1	0	0	0	0	0	0	1	1	1	1	1	0	0	0	0	0	0	0	1	0	0	eFlora 2008; Fang et al. 2009; GBIF 2019
Sapindales	Sapindaceae	Acer	sect. Platanoidea	Acer campestre L.	2 to 17,5	450 to 1400	Nemoral	Acer sp. 1/2	0	0	0	0	1	1	0	0	0	0	0	1	1	0	1	1	0	0	0	0	0	0	0	1	0	0	eFlora 2008; Fang et al. 2009; GBIF 2019
Sapindales	Sapindaceae	Acer	sect. Platanoidea	Acer cappadocicum Gled. + ssp. Divergens (C.Koch ex Pax) E. Murr. + ssp. Sinicum (Rehder) Handel-Manzzetti	(-)1,1 to 18,9	321 to 1446	Meridio-nemoral	Acer sp. 1/2	0	0	0	0	1	0	0	0	0	0	0	1	1	1	1	1	0	0	0	0	0	0	0	1	0	0	eFlora 2008; Fang et al. 2009; GBIF 2019
Sapindales	Sapindaceae	Acer	sect. Platanoidea	Acer miyabei Maxim.			Nemoral	Acer sp. 1/2	0	0	0	0	1	1	0	1	1	1	0	0	0	0	0	0	0	1	1	0	1	0	0	1	0	0	Browicz 1982; San-Miguel-Ayanz et al. 2016; GBIF 2019
Sapindales	Sapindaceae	Acer	sect. Platanoidea	Acer pictum Thunb. In Murray (A. mono Maxim.)+ ssp. Macropterum (W.P.Fang) + ssp. Tricuspis (Rehder) Ohashi + ssp. Pubigerum (W.P.Fang) Y.S.Chen + ssp. Pictum ( + spp. Mono (Maxim.) Ohashi	(-)0,2 to 18,6	70 to 1828	Nemoral	Acer sp. 1/2	0	0	0	0	1	1	0	1	1	1	0	0	0	0	0	0	0	1	1	0	1	0	0	1	0	0	Browicz 1982; San-Miguel-Ayanz et al. 2016; GBIF 2019
Sapindales	Sapindaceae	Acer	sect. Platanoidea	Acer platanoides L.			Nemoral	Acer sp. 1/2	0	0	0	0	1	1	0	0	1	0	0	0	0	0	0	0	0	0	0	0	0	0	0	0	0	0	GBIF 2019
Sapindales	Sapindaceae	Acer	sect. Platanoidea	Acer truncatum Bunge	(-)0,2 to 17,1	304 to 1689	Meridio-nemoral	Acer sp. 1/2	0	0	0	0	1	1	0	0	1	0	0	1	1	1	1	1	0	0	0	0	0	0	0	1	0	0	eFlora 2008; Fang et al. 2009; GBIF 2019 , GBIF
Sapindales	Sapindaceae	Acer	sect. Platanoidea	Acer longipes Franch. ex Rehder (=A. nayongense Fang)	9,3 to 18,2	741 to 1997	Nemoral	Acer sp. 1/2	0	0	0	0	1	1	0	0	1	1	0	0	0	0	0	0	0	1	1	0	0	0	0	1	0	0	Browicz 1982; San-Miguel-Ayanz et al. 2016; GBIF 2019
Sapindales	Sapindaceae	Acer	sect. Platanoidea	Acer tenellum Pax	13,4 to 15,3	1148 to 1448	Nemoral	Acer sp. 1/2	0	0	0	0	1	0	0	0	0	0	0	1	1	1	1	1	0	0	0	0	0	0	0	1	0	0	eFlora 2008; Fang et al. 2009; GBIF 2019
Sapindales	Sapindaceae	Acer	sect. Platanoidea	Acer tibetense W.P.Fang	5.3	961	Nemoral	Acer sp. 1/2	0	0	0	0	1	1	0	0	0	0	0	1	1	0	0	0	0	0	0	0	0	0	0	1	0	0	eFlora 2008; Fang et al. 2009; GBIF 2019
Sapindales	Sapindaceae	Acer	sect. Rubra	Acer pycnathum Koch	10,8 to 15,9	1069,4 to 2654,9	Meridio-nemoral	Acer sp. 3	0	0	0	0	1	1	0	0	0	0	0	1	0	0	0	0	0	0	0	0	0	0	0	0	0	0	eFlora 2008; Fang et al. 2009; GBIF 2019
Sapindales	Sapindaceae	Acer	sect. Rubra	Acer rubrum L.	(-)1,1 to 23,8	550 to 1630	Meridio-nemoral	Acer sp. 3	0	0	0	0	0	0	0	0	0	0	0	1	1	0	1	1	1	0	0	0	0	0	0	0	0	0	eFlora 2008; Fang et al. 2009; GBIF 2019
Sapindales	Sapindaceae	Acer	sect. Rubra	Acer saccharinum L.	1,3 to 20	585 to 1605	Meridio-nemoral	Acer sp. 3	0	0	0	0	1	0	0	0	0	0	0	0	0	0	0	0	0	0	0	0	0	0	0	0	0	0	GBIF 2019
Sapindales	Sapindaceae	Acer	sect. Spicata	Acer ukurunduense Trautv. & C.A.Mey.	(-)0,2 to 6,5	558 to 1073	Boreal-nemoral	Acer sp. 1/2	1	1	0	1	1	1	0	1	1	1	0	0	0	0	1	0	0	0	0	0	0	0	0	0	0	0	Thompson et al. 1999-2006; eFlora 2008; GBIF 2019
Santalales	Santalaceae	Arceuthobium		Arceuthobium sp. (Lavanttal)				Arceuthobium sp.	0	1	0	1	1	1	1	1	1	1	1	1	1	0	1	0	0	1	1	1	1	1	1	0	0	0
Santalales	Santalaceae	Arceuthobium		Arceuthobium abietinum (Engelm.) Abrams			Semihumid-meridional	Arceuthobium sp.	0	0	0	0	0	0	0	0	0	0	0	0	0	0	0	0	0	0	1	1	1	0	0	0	0	0	eFlora 2008; Fang et al. 2009; GBIF 2019
Santalales	Santalaceae	Arceuthobium		Arceuthobium abietis-religiosae Heil			Meridio-nemoral	Arceuthobium sp.	0	0	0	0	0	1	0	0	0	0	0	1	1	0	0	0	0	0	0	0	0	0	1	0	0	0	GBIF 2019; Hawksworth & Wiens 1972
Santalales	Santalaceae	Arceuthobium		Arceuthobium americanum Nutt.			Nemoral	Arceuthobium sp.	0	0	0	0	0	1	0	0	1	1	1	0	0	0	0	0	0	1	1	0	1	1	0	0	0	0	GBIF 2019; Hawksworth & Wiens 1972
Santalales	Santalaceae	Arceuthobium		Arceuthobium azoricum Wiens & Hawksw.			Meridio-nemoral	Arceuthobium sp.	0	0	0	1	1	1	0	0	0	0	0	0	0	0	0	0	0	0	0	0	0	0	0	0	0	0	GBIF 2019; Hawksworth & Wiens 1972
Santalales	Santalaceae	Arceuthobium		Arceuthobium bicarinatum Urb.			Tropical-meridional	Arceuthobium sp.	0	1	0	1	1	0	0	0	0	0	0	0	0	0	0	0	0	0	0	0	0	0	0	0	0	0	GBIF 2019
Santalales	Santalaceae	Arceuthobium		Arceuthobium campylopodum Engelm.			Meridio-nemoral	Arceuthobium sp.	0	0	0	0	0	1	1	0	1	1	0	0	0	0	0	0	0	1	1	0	1	1	0	0	0	0	GBIF 2019; Hawksworth & Wiens 1972
Santalales	Santalaceae	Arceuthobium		Arceuthobium chinense Lecomte			Semihumid-meridional	Arceuthobium sp.	0	0	0	0	0	0	0	0	0	0	0	1	1	0	0	0	0	1	0	0	0	0	0	0	0	0	GBIF 2019; Hawksworth & Wiens 1972
Santalales	Santalaceae	Arceuthobium		Arceuthobium divaricatum Engelm.			Meridio-nemoral	Arceuthobium sp.	0	0	0	0	0	1	0	0	1	1	0	0	0	0	0	0	0	1	1	0	0	0	0	0	0	0	GBIF 2019; Hawksworth & Wiens 1972
Santalales	Santalaceae	Arceuthobium		Arceuthobium douglasii Engelm.			Meridio-nemoral	Arceuthobium sp.	0	0	0	0	1	1	0	0	1	1	0	1	1	0	0	0	0	0	1	0	1	1	0	0	0	0	GBIF 2019; Hawksworth & Wiens 1972
Santalales	Santalaceae	Arceuthobium		Arceuthobium gambyi Fridl.				Arceuthobium sp.	0	0	0	0	0	0	0	0	0	0	0	0	0	0	0	0	0	0	0	0	0	0	0	0	0	0	GBIF 2019; Hawksworth & Wiens 1972
Santalales	Santalaceae	Arceuthobium		Arceuthobium gillii Hawksw. & Wiens			Meridio-nemoral	Arceuthobium sp.	0	0	0	0	0	1	0	0	0	0	0	1	1	0	0	0	0	0	0	0	0	0	0	0	0	0	GBIF 2019
Santalales	Santalaceae	Arceuthobium		Arceuthobium globosum Hawksw. & Wiens			Meridio-nemoral	Arceuthobium sp.	0	0	0	1	0	1	0	0	0	0	0	1	1	0	0	0	0	0	0	0	0	0	0	0	0	0	GBIF 2019; Hawksworth & Wiens 1972
Santalales	Santalaceae	Arceuthobium		Arceuthobium guatemalense Hawksw. & Wiens				Arceuthobium sp.	0	0	0	0	0	1	0	0	0	0	0	0	0	0	0	0	0	0	0	0	0	0	0	0	0	0	GBIF 2019; Hawksworth & Wiens 1972
Santalales	Santalaceae	Arceuthobium		Arceuthobium hondurense Hawksw. & Wiens			Tropical-meridional	Arceuthobium sp.	0	1	0	1	0	0	0	0	0	0	0	0	0	0	0	0	0	0	0	0	0	0	0	0	0	0	GBIF 2019
Santalales	Santalaceae	Arceuthobium		Arceuthobium juniperi-procerae Chiov.			Semihumid-meridional	Arceuthobium sp.	0	0	0	0	0	0	0	0	0	0	0	1	0	0	0	0	0	0	0	0	0	0	0	0	0	0	GBIF 2019
Santalales	Santalaceae	Arceuthobium		Arceuthobium minutissimum Hook.f.			Meridio-nemoral	Arceuthobium sp.	0	0	0	0	1	1	0	0	0	0	0	1	1	0	0	0	0	0	0	0	0	0	0	0	0	0	GBIF 2019
Santalales	Santalaceae	Arceuthobium		Arceuthobium nigrum (Hawksw. & Wiens) Hawksw. & Wiens			Meridio-nemoral	Arceuthobium sp.	0	0	0	0	1	1	0	0	0	0	0	1	1	0	0	0	0	0	0	0	0	0	0	0	0	0	GBIF 2019
Santalales	Santalaceae	Arceuthobium		Arceuthobium occidentale Engelm. ex S.Watson			Semihumid-meridional	Arceuthobium sp.	0	0	0	0	0	0	0	0	0	0	0	0	0	0	0	0	0	1	1	0	1	0	0	0	0	0	GBIF 2019
Santalales	Santalaceae	Arceuthobium		Arceuthobium oxycedri M.Bieb.			Meridio-nemoral	Arceuthobium sp.	0	0	0	0	0	1	0	0	1	1	0	0	0	0	0	0	0	0	0	0	0	0	0	0	0	0	GBIF 2019
Santalales	Santalaceae	Arceuthobium		Arceuthobium pendens Hawksw. & Wiens			Meridio-nemoral	Arceuthobium sp.	0	0	0	1	1	0	0	0	0	0	0	1	0	0	0	0	0	0	0	0	0	0	0	0	0	0	GBIF 2019; Hawksworth & Wiens 1972
Santalales	Santalaceae	Arceuthobium		Arceuthobium pusillum Peck			Meridio-nemoral	Arceuthobium sp.	0	0	0	0	1	0	0	1	1	1	0	0	0	0	0	0	0	0	0	0	0	0	0	0	0	0	GBIF 2019
Santalales	Santalaceae	Arceuthobium		Arceuthobium rubrum Hawksw. & Wiens			Nemoral	Arceuthobium sp.	0	0	0	0	0	0	0	0	1	0	0	0	0	0	0	0	0	0	0	0	0	0	0	0	0	0	GBIF 2019; Hawksworth & Wiens 1972
Santalales	Santalaceae	Arceuthobium		Arceuthobium sichuanense (H.S.Kiu) Hawksw. & Wiens			Semihumid-meridional	Arceuthobium sp.	0	0	0	0	0	0	0	0	0	0	0	0	1	0	1	0	0	0	0	0	0	0	0	0	0	0	GBIF 2019; Hawksworth & Wiens 1972
Santalales	Santalaceae	Arceuthobium		Arceuthobium pini Hawksw. & Wiens			Semihumid-meridional	Arceuthobium sp.	0	0	0	0	0	0	0	0	0	0	0	1	1	0	0	0	0	0	0	0	0	0	0	0	0	0	GBIF 2019
Santalales	Santalaceae	Arceuthobium		Arceuthobium strictum Hawksw. & Wiens			Meridio-nemoral	Arceuthobium sp.	0	0	0	0	1	0	0	0	0	0	0	1	0	0	0	0	0	0	0	0	0	0	0	0	0	0	GBIF 2019; Hawksworth & Wiens 1972
Santalales	Santalaceae	Arceuthobium		Arceuthobium tibetense H.S.Kiu & W.Ren				Arceuthobium sp.	0	0	0	0	0	0	0	0	0	0	0	0	0	0	0	0	0	0	0	0	0	0	0	0	0	0	GBIF 2019
Santalales	Santalaceae	Arceuthobium		Arceuthobium vaginatum J.Presl			Meridio-nemoral	Arceuthobium sp.	0	0	0	0	1	1	0	0	1	1	0	1	1	0	0	0	0	1	1	0	0	0	0	0	0	0	GBIF 2019; Hawksworth & Wiens 1972
Santalales	Santalaceae	Arceuthobium		Arceuthobium verticilliflora Engelm.			Nemoral	Arceuthobium sp.	0	0	0	0	1	0	0	0	0	0	0	1	0	0	0	0	0	0	0	0	0	0	0	0	0	0	GBIF 2019; Hawksworth & Wiens 1972
Santalales	Santalaceae	Arceuthobium		Arceuthobium yecorense Hawksw. & Wiens			Nemoral	Arceuthobium sp.	0	0	0	0	1	0	0	0	0	0	0	1	0	0	0	0	0	0	0	0	0	0	0	0	0	0	GBIF 2019; Hawksworth & Wiens 1972
Cornales	Cornaceae	Alangium		Alangium sp. (Lavanttal)				Alangium sp.	0	0	0	0	1	0	0	0	0	0	0	1	0	0	0	0	0	0	0	0	0	0	0	0	0	0
Cornales	Cornaceae	Alangium		Alangium kurzii	11,7 to 24,8	711 to 2435	Meridio-nemoral	Alangium sp.	0	0	0	0	1	0	0	0	0	0	0	1	0	0	0	0	0	0	0	0	0	0	0	0	0	0	eFlora 2008; Fang et al. 2009; GBIF 2019
Cornales	Cornaceae	Cornus		Cornus sp. (Lavanttal)				Cornus sp.	0	0	0	0	1	1	0	1	1	1	0	1	1	1	1	1	0	1	1	0	0	0	0	0	0	0
Cornales	Cornaceae	Cornus		Cornus alternifolia L.f.	(-)0,1 to 19,9	505 to 1560	Nemoral	Cornus sp.	0	0	0	0	1	1	0	1	1	0	0	0	0	0	0	0	0	0	0	0	0	0	0	0	0	0	Thompson et al. 1999-2006; eFlora 2008; GBIF 2019
Cornales	Cornaceae	Cornus		Cornus amomum Mill.			Meridio-nemoral	Cornus sp.	0	0	0	0	1	1	0	1	0	0	0	0	0	0	0	0	0	0	0	0	0	0	0	0	0	0	eFloras 2008; GBIF 2019
Cornales	Cornaceae	Cornus		Cornus asperifolia Michx.			Meridio-nemoral	Cornus sp.	0	0	0	0	1	0	0	0	0	0	0	0	0	0	0	0	0	0	0	0	0	0	0	0	0	0	eFloras 2008; GBIF 2019
Cornales	Cornaceae	Cornus		Cornus drummondii C.A.Mey.	7,5 to 21,6	500 to 1570	Nemoral	Cornus sp.	0	0	0	0	1	1	0	1	1	0	0	0	0	0	0	0	0	0	0	0	0	0	0	0	0	0	Thompson et al. 1999-2006; eFlora 2008; GBIF 2019
Cornales	Cornaceae	Cornus		Cornus foemina Mill.	11,6 to 22,4	955 to 1630	Nemoral	Cornus sp.	0	0	0	0	1	0	0	0	0	0	0	0	0	0	0	0	0	0	0	0	0	0	0	0	0	0	Thompson et al. 1999-2006; eFlora 2008; GBIF 2019
Cornales	Cornaceae	Cornus		Cornus glabrata Benth.	6,8 to 18,8	335 to 1425	Semihumid-meridional	Cornus sp.	0	0	0	0	0	0	0	0	0	0	0	0	0	0	0	0	0	0	1	0	0	0	0	0	0	0	Thompson et al. 1999-2006; eFlora 2008; GBIF 2019
Cornales	Cornaceae	Cornus		Cornus rugosa Lam.	(-)0,1 to 19,9	505 to 1410	Nemoral	Cornus sp.	0	0	0	0	1	1	0	1	1	0	0	0	0	0	0	0	0	0	0	0	0	0	0	0	0	0	Thompson et al. 1999-2006; eFlora 2008; GBIF 2019
Cornales	Cornaceae	Cornus		Cornus sericea L.			Meridio-nemoral	Cornus sp.	0	0	0	0	1	1	0	1	1	1	0	0	0	0	0	0	0	1	1	0	0	0	0	0	0	0	eFloras 2008; GBIF 2019
Cornales	Cornaceae	Cornus		Cornus sanguinea L.			Meridio-nemoral	Cornus sp.	0	0	0	0	1	1	0	0	1	0	0	0	0	0	0	0	0	1	1	0	0	0	0	0	0	0	Naturhistoriska Riksmuseet 1996; GBIF 2019
Cornales	Cornaceae	Cornus		Cornus alba L.	(-)4,0 to 17,0	70 to 1571	Nemoral	Cornus sp.	0	0	0	0	1	0	0	0	0	0	0	1	0	1	1	0	0	0	0	0	0	0	0	0	0	0	eFlora 2008; Fang et al. 2009; GBIF 2019
Cornales	Cornaceae	Cornus		Cornus controversa Hemsl.	1,8 to 21,4	373 to 2680	Meridio-nemoral	Cornus sp.	0	0	0	0	1	0	0	0	0	0	0	1	0	1	0	0	0	0	0	0	0	0	0	0	0	0	eFlora 2008; Fang et al. 2009; GBIF 2019
Cornales	Cornaceae	Cornus		Cornus hemsleyi C.K.Schneid. et Wangerin	(-)1,3 to 18,5	341 to 1410	Nemoral	Cornus sp.	0	0	0	0	1	0	0	0	0	0	0	1	1	1	1	1	0	0	0	0	0	0	0	0	0	0	eFlora 2008; Fang et al. 2009; GBIF 2019
Cornales	Cornaceae	Cornus		Cornus quinquenervis Franch.	5,9 to 22,1	447 to 1922	Meridio-nemoral	Cornus sp.	0	0	0	0	1	0	0	0	0	0	0	1	1	0	0	0	0	0	0	0	0	0	0	0	0	0	eFlora 2008; Fang et al. 2009; GBIF 2019
Cornales	Cornaceae	Cornus		Cornus ulotricha C.K.Schneid	2,9 to 15,9	372 to 1478	Nemoral	Cornus sp.	0	0	0	0	1	0	0	0	0	0	0	1	1	0	0	0	0	0	0	0	0	0	0	0	0	0	eFlora 2008; Fang et al. 2009; GBIF 2019
Cornales	Cornaceae	Cornus		Cornus walteri Wangerin	1,9 to 19,2	367 to 1997	Meridio-nemoral	Cornus sp.	0	0	0	0	1	0	0	0	0	0	0	1	0	1	0	0	0	0	0	0	0	0	0	0	0	0	eFlora 2008; Fang et al. 2009; GBIF 2019
Cornales	Cornaceae	Cornus		Cornus wilsoniana Wangerin	9,3 to 21,2	626 to 1821	Meridio-nemoral	Cornus sp.	0	0	0	0	1	0	0	0	0	0	0	1	0	0	0	0	0	0	0	0	0	0	0	0	0	0	eFlora 2008; Fang et al. 2009; GBIF 2019
Cornales	Nyssaceae	Nyssa		Nyssa sp. (Lavanttal)				Nyssa sp.	1	0	1	1	1	1	0	1	1	0	0	1	1	0	0	0	0	0	0	0	0	0	0	0	0	0
Cornales	Nyssaceae	Nyssa		Nyssa aquatica L.	12 to 20,9	1005 to 1630	Meridio-nemoral	Nyssa sp.	0	0	0	0	1	0	0	0	0	0	0	0	0	0	0	0	0	0	0	0	0	0	0	0	0	0	Thompson et al. 1999-2006; eFlora 2008; GBIF 2019
Cornales	Nyssaceae	Nyssa		Nyssa ogeche W. Bartram ex Marshall	18,3 to 20,5	1145 to 1545	Meridio-nemoral	Nyssa sp.	0	0	0	0	1	0	0	0	0	0	0	0	0	0	0	0	0	0	0	0	0	0	0	0	0	0	Thompson et al. 1999-2006; eFlora 2008; GBIF 2019
Cornales	Nyssaceae	Nyssa		Nyssa sylvatica Marshall , N. s. biflora, N.s. ursina	4,5 to 23	720 to 2295	Meridio-nemoral	Nyssa sp.	0	0	0	1	1	1	0	1	1	0	0	0	0	0	0	0	0	0	0	0	0	0	0	0	0	0	Thompson et al. 1999-2006; eFlora 2008; GBIF 2019
Cornales	Nyssaceae	Nyssa		Nyssa javanica (Blume) Wangerin	8,6 to 24	1041 to 2435	Tropical-meridional		1	0	1	1	0	0	0	0	0	0	0	1	1	0	0	0	0	0	0	0	0	0	0	0	0	0	eFlora 2008; Fang et al. 2009; GBIF 2019
Cornales	Nyssaceae	Nyssa		Nyssa sinesnsis Oliver (=N. shangzeensis W.P.Fang & Soong, N. wenshanesnis W.P.Fang & Soong, N. shweliensis (W.W.Smith) Airy-Shaw	10,6 to22,7	969 to 2435	Meridio-nemoral	Nyssa sp.	0	0	0	1	1	1	0	0	0	0	0	1	1	0	0	0	0	0	0	0	0	0	0	0	0	0	eFlora 2008; Fang et al. 2009; GBIF 2019
Cornales	Nyssaceae	Nyssa		Nyssa bifida Craib (=N. yunnanensis W.Q.Yin ex H.N. Qin & Phengklai)	19.3	1488	Tropical-meridional		0	0	0	1	0	0	0	0	0	0	0	1	1	0	0	0	0	0	0	0	0	0	0	0	0	0	eFlora 2008; Fang et al. 2009; GBIF 2019
Cornales	Nyssaceae	Nyssa		Nyssa talmancana Hammel & N.A.Zamora			Tropical-oreotropical		1	0	0	0	0	1	0	0	0	0	0	0	0	0	0	0	0	0	0	0	0	0	0	0	0	0	GBIF 2019
Ericales	Ebenaceae	Diospyros		Diospyros sp. (Lavanttal)				Diospyros sp.	1	1	0	1	1	1	0	0	0	0	0	1	1	1	0	0	0	0	0	0	0	0	1	1	0	0
Ericales	Ebenaceae	Diospyros	Clade N	Diospyros virginiana L.	8 to 24,2	635 to 1630	Meridio-nemoral	Diospyros sp.	0	1	0	1	1	1	0	0	0	0	0	0	0	0	0	0	0	0	0	0	0	0	0	0	0	0	Thompson et al. 1999-2006; Duangjai et al. 2006; eFlora 2008; GBIF 2019
Ericales	Ebenaceae	Diospyros	Clade Q	Diospyros texana Scheele	17,7 to 24,4	235 to 995	Semihumid-meridional	Diospyros sp.	0	0	0	0	1	0	0	0	0	0	0	0	0	0	0	0	0	0	0	0	0	0	1	1	0	0	Thompson et al. 1999-2006; Duangjai et al. 2006; eFlora 2008; GBIF 2019
Ericales	Ebenaceae	Diospyros		Diospyros anisocalyx C. Y. Wu	20	1416	Meridio-nemoral	Diospyros sp.	0	0	0	0	0	0	0	0	0	0	0	1	0	0	0	0	0	0	0	0	0	0	0	0	0	0	eFlora 2008; Fang et al. 2009; GBIF 2019
Ericales	Ebenaceae	Diospyros		Diospyros armata Hemsl.	10,3 to 14,4	711 to 1335	Meridio-nemoral	Diospyros sp.	0	0	0	0	1	0	0	0	0	0	0	1	0	0	0	0	0	0	0	0	0	0	0	0	0	0	eFlora 2008; Fang et al. 2009; GBIF 2019
Ericales	Ebenaceae	Diospyros		Diospyros balfouriana Diels	13.6	1042	Meridio-nemoral	Diospyros sp.	0	0	0	0	0	0	0	0	0	0	0	1	1	0	0	0	0	0	0	0	0	0	0	0	0	0	eFlora 2008; Fang et al. 2009; GBIF 2019
Ericales	Ebenaceae	Diospyros		Diospyros caloneura C. Y. Wu	17.3	1049	Meridio-nemoral	Diospyros sp.	0	0	0	0	0	0	0	0	0	0	0	1	1	0	0	0	0	0	0	0	0	0	0	0	0	0	eFlora 2008; Fang et al. 2009; GBIF 2019
Ericales	Ebenaceae	Diospyros		Diospyros cathayensis Steward	5,7 to 21,6	711 to 1829	Meridio-nemoral	Diospyros sp.	0	0	0	0	1	1	0	0	0	0	0	1	1	0	0	0	0	0	0	0	0	0	0	0	0	0	eFlora 2008; Fang et al. 2009; GBIF 2019
Ericales	Ebenaceae	Diospyros		Diospyros chunii F. P. Metcalf et L. Chen	21.4	1626	Tropical-meridional	Diospyros sp.	0	0	0	1	1	0	0	0	0	0	0	0	0	0	0	0	0	0	0	0	0	0	0	0	0	0	eFlora 2008; Fang et al. 2009; GBIF 2019
Ericales	Ebenaceae	Diospyros		Diospyros corallina Chun et L. Chen	24.8	1405	Tropical	Diospyros sp.	0	0	0	1	0	0	0	0	0	0	0	0	0	0	0	0	0	0	0	0	0	0	0	0	0	0	eFlora 2008; Fang et al. 2009; GBIF 2019
Ericales	Ebenaceae	Diospyros		Diospyros diversilimba Merr. et Chun	18,2 to 24,8	868 to 1813	Tropical-meridional	Diospyros sp.	0	0	0	1	1	0	0	0	0	0	0	1	0	0	0	0	0	0	0	0	0	0	0	0	0	0	eFlora 2008; Fang et al. 2009; GBIF 2019
Ericales	Ebenaceae	Diospyros		Diospyros dumetorum W. W. Sm.	2,2 to 22,3	797 to 2148	Meridio-nemoral	Diospyros sp.	0	0	0	1	1	1	0	0	0	0	0	1	1	0	0	0	0	0	0	0	0	0	0	0	0	0	eFlora 2008; Fang et al. 2009; GBIF 2019
Ericales	Ebenaceae	Diospyros	Clade Q	Diospyros ehretioides Wall. ex A. DC.	23,1 to 24,8	868 to 1551	Tropical	Diospyros sp.	0	1	0	1	0	0	0	0	0	0	0	0	0	0	0	0	0	0	0	0	0	0	0	0	0	0	Duangjai et al. 2006; eFlora 2008; Fang et al. 2009; GBIF 2019
Ericales	Ebenaceae	Diospyros		Diospyros eriantha Champ. ex Benth.	16,2 to 24,8	868 to 3495	Tropical-meridional	Diospyros sp.	0	0	0	1	1	0	0	0	0	0	0	1	0	0	0	0	0	0	0	0	0	0	0	0	0	0	eFlora 2008; Fang et al. 2009; GBIF 2019
Ericales	Ebenaceae	Diospyros		Diospyros esquirolii H. Lév.	15.6	1206	Meridio-nemoral	Diospyros sp.	0	0	0	0	0	0	0	0	0	0	0	1	0	0	0	0	0	0	0	0	0	0	0	0	0	0	eFlora 2008; Fang et al. 2009; GBIF 2019
Ericales	Ebenaceae	Diospyros		Diospyros fanjingshanica S. K. Lee	15	1247	Meridio-nemoral	Diospyros sp.	0	0	0	0	1	0	0	0	0	0	0	0	0	0	0	0	0	0	0	0	0	0	0	0	0	0	eFlora 2008; Fang et al. 2009; GBIF 2019
Ericales	Ebenaceae	Diospyros		Diospyros ferrea (Willd.) Bakh.	20.2	2899	Tropical-meridional	Diospyros sp.	0	0	0	1	1	0	0	0	0	0	0	1	0	0	0	0	0	0	0	0	0	0	0	0	0	0	eFlora 2008; Fang et al. 2009; GBIF 2019
Ericales	Ebenaceae	Diospyros		Diospyros forrestii J. Anthony	8,6 to 16,2	1041 to 1545	Meridio-nemoral	Diospyros sp.	0	0	0	0	0	0	0	0	0	0	0	1	1	0	0	0	0	0	0	0	0	0	0	0	0	0	eFlora 2008; Fang et al. 2009; GBIF 2019
Ericales	Ebenaceae	Diospyros		Diospyros hainanensis Merr.	21,5 to 24,8	1405 to 1854	Tropical-meridional	Diospyros sp.	0	1	0	1	0	0	0	0	0	0	0	1	0	0	0	0	0	0	0	0	0	0	0	0	0	0	eFlora 2008; Fang et al. 2009; GBIF 2019
Ericales	Ebenaceae	Diospyros		Diospyros hasseltii Zoll.	20.4	1607	Tropical-meridional	Diospyros sp.	0	1	0	1	0	0	0	0	0	0	0	1	0	0	0	0	0	0	0	0	0	0	0	0	0	0	eFlora 2008; Fang et al. 2009; GBIF 2019
Ericales	Ebenaceae	Diospyros		Diospyros hexamera C. Y. Wu	21	1522	Semihumid-meridional	Diospyros sp.	0	0	0	0	0	0	0	0	0	0	0	1	0	0	0	0	0	0	0	0	0	0	0	0	0	0	eFlora 2008; Fang et al. 2009; GBIF 2019
Ericales	Ebenaceae	Diospyros		Diospyros howii Merr. et Chun	23.6	1516	Tropical	Diospyros sp.	0	0	0	1	0	0	0	0	0	0	0	0	0	0	0	0	0	0	0	0	0	0	0	0	0	0	eFlora 2008; Fang et al. 2009; GBIF 2019
Ericales	Ebenaceae	Diospyros		Diospyros inflata Merr. et Chun	23.9	1424	Tropical	Diospyros sp.	0	0	0	1	0	0	0	0	0	0	0	0	0	0	0	0	0	0	0	0	0	0	0	0	0	0	eFlora 2008; Fang et al. 2009; GBIF 2019
Ericales	Ebenaceae	Diospyros		Diospyros japonica Siebold et Zucc. (=D. sichourensis C. Y. Wu)	12,6 to 21	992 to 1922	Meridio-nemoral	Diospyros sp.	0	0	0	0	1	1	0	0	0	0	0	1	0	0	0	0	0	0	0	0	0	0	0	0	0	0	eFlora 2008; Fang et al. 2009; GBIF 2019
Ericales	Ebenaceae	Diospyros	Clade N	Diospyros kaki Thunb.	2,9 to 24,8	520 to 2435	Tropical-meridional	Diospyros sp.	0	0	0	1	1	1	0	0	0	0	0	1	1	0	0	0	0	0	0	0	0	0	0	0	0	0	Duangjai et al. 2006; eFlora 2008; Fang et al. 2009; GBIF 2019
Ericales	Ebenaceae	Diospyros		Diospyros kerrii Craib	19.7	1529	Semihumid-meridional	Diospyros sp.	0	0	0	0	0	0	0	0	0	0	0	1	1	0	0	0	0	0	0	0	0	0	0	0	0	0	eFlora 2008; Fang et al. 2009; GBIF 2019
Ericales	Ebenaceae	Diospyros		Diospyros kintungensis C. Y. Wu	17.3	1049	Semihumid-meridional	Diospyros sp.	0	0	0	0	0	0	0	0	0	0	0	1	1	0	0	0	0	0	0	0	0	0	0	0	0	0	eFlora 2008; Fang et al. 2009; GBIF 2019
Ericales	Ebenaceae	Diospyros		Diospyros kotoensis T. Yamaz	18.5	2713	Semihumid-meridional	Diospyros sp.	0	0	0	0	0	0	0	0	0	0	0	1	0	0	0	0	0	0	0	0	0	0	0	0	0	0	eFlora 2008; Fang et al. 2009; GBIF 2019
Ericales	Ebenaceae	Diospyros		Diospyros longibracteata Lecomte	18.1	1176 to 1725	Tropical-meridional	Diospyros sp.	0	0	0	1	0	0	0	0	0	0	0	1	0	0	0	0	0	0	0	0	0	0	0	0	0	0	eFlora 2008; Fang et al. 2009; GBIF 2019
Ericales	Ebenaceae	Diospyros		Diospyros longshengensis S. K. Lee	16.4	1409	Meridio-nemoral	Diospyros sp.	0	0	0	0	1	0	0	0	0	0	0	1	0	0	0	0	0	0	0	0	0	0	0	0	0	0	eFlora 2008; Fang et al. 2009; GBIF 2019
Ericales	Ebenaceae	Diospyros	Clade N	Diospyros lotus L.	2 to 21,6	428 to 1992	Meridio-nemoral	Diospyros sp.	0	0	0	0	1	1	0	0	0	0	0	1	1	1	0	0	0	0	0	0	0	0	1	0	0	0	Duangjai et al. 2006; eFlora 2008; Fang et al. 2009; GBIF 2019
Ericales	Ebenaceae	Diospyros		Diospyros maclurei Merr.	24.1	1567	Tropical	Diospyros sp.	0	0	0	1	0	0	0	0	0	0	0	0	0	0	0	0	0	0	0	0	0	0	0	0	0	0	eFlora 2008; Fang et al. 2009; GBIF 2019
Ericales	Ebenaceae	Diospyros	Clade Q	Diospyros maritima Blume	17.8	2713 to 2993	Tropical-meridional	Diospyros sp.	1	1	0	1	1	0	0	0	0	0	0	0	0	0	0	0	0	0	0	0	0	0	0	0	0	0	Duangjai et al. 2006; eFlora 2008; Fang et al. 2009; GBIF 2019
Ericales	Ebenaceae	Diospyros		Diospyros metcalfii Chun et L. Chen	24.8	1405	Tropical	Diospyros sp.	0	0	0	1	0	0	0	0	0	0	0	0	0	0	0	0	0	0	0	0	0	0	0	0	0	0	eFlora 2008; Fang et al. 2009; GBIF 2019
Ericales	Ebenaceae	Diospyros		Diospyros miaoshanica S. K. Lee	15 to 22,7	1260 to 2435	Meridio-nemoral	Diospyros sp.	0	0	0	0	1	1	0	0	0	0	0	1	1	0	0	0	0	0	0	0	0	0	0	0	0	0	eFlora 2008; Fang et al. 2009; GBIF 2019
Ericales	Ebenaceae	Diospyros		Diospyros morrisiana Hance	10,6 to 24,7	950 to 3495	Meridio-nemoral	Diospyros sp.	0	0	0	1	1	1	0	0	0	0	0	1	1	0	0	0	0	0	0	0	0	0	0	0	0	0	eFlora 2008; Fang et al. 2009; GBIF 2019
Ericales	Ebenaceae	Diospyros		Diospyros nigricortex C. Y. Wu	18,6 to 21	1428 to 1607	Meridio-nemoral	Diospyros sp.	0	0	0	0	0	0	0	0	0	0	0	1	1	0	0	0	0	0	0	0	0	0	0	0	0	0	eFlora 2008; Fang et al. 2009; GBIF 2019
Ericales	Ebenaceae	Diospyros		Diospyros nitida Merr.	23,6 to 24,6	868 to 1813	Tropical-meridional	Diospyros sp.	1	1	0	1	0	0	0	0	0	0	0	0	0	0	0	0	0	0	0	0	0	0	0	0	0	0	eFlora 2008; Fang et al. 2009; GBIF 2019
Ericales	Ebenaceae	Diospyros		Diospyros oldhamii Maxim.	16,2 to 24,1	1498 to 3495	Tropical-meridional	Diospyros sp.	0	1	0	1	1	1	0	0	0	0	0	1	1	0	0	0	0	0	0	0	0	0	0	0	0	0	eFlora 2008; Fang et al. 2009; GBIF 2019
Ericales	Ebenaceae	Diospyros		Diospyros oleifera Cheng	12,1 to 24,8	1002 to 1997	Meridio-nemoral	Diospyros sp.	0	0	0	0	1	1	0	0	0	0	0	1	1	0	0	0	0	0	0	0	0	0	0	0	0	0	eFlora 2008; Fang et al. 2009; GBIF 2019
Ericales	Ebenaceae	Diospyros		Diospyros oliviformis R. H. Miao	22,2 to 24,8	868 to 1854	Tropical	Diospyros sp.	0	1	0	1	0	0	0	0	0	0	0	1	0	0	0	0	0	0	0	0	0	0	0	0	0	0	eFlora 2008; Fang et al. 2009; GBIF 2019
Ericales	Ebenaceae	Diospyros		Diospyros philippensis (Desr.) Gürke	16,2 to 24,2	1176 to 3495	Tropical-meridional	Diospyros sp.	0	0	0	1	1	1	0	0	0	0	0	1	1	0	0	0	0	0	0	0	0	0	0	0	0	0	eFlora 2008; Fang et al. 2009; GBIF 2019
Ericales	Ebenaceae	Diospyros		Diospyros potingensis Merr. et Chun	21.9	1627	Tropical-meridional	Diospyros sp.	0	0	0	1	0	0	0	0	0	0	0	1	0	0	0	0	0	0	0	0	0	0	0	0	0	0	eFlora 2008; Fang et al. 2009; GBIF 2019
Ericales	Ebenaceae	Diospyros		Diospyros punctilimba C. Y. Wu	19.3	1327	Semihumid-meridional	Diospyros sp.	0	0	0	0	0	0	0	0	0	0	0	1	0	0	0	0	0	0	0	0	0	0	0	0	0	0	eFlora 2008; Fang et al. 2009; GBIF 2019
Ericales	Ebenaceae	Diospyros		Diospyros reticulinervis C. Y. Wu	16,3 to 21	1074 to 1688	Semihumid-meridional	Diospyros sp.	0	0	0	0	0	0	0	0	0	0	0	1	1	0	0	0	0	0	0	0	0	0	0	0	0	0	eFlora 2008; Fang et al. 2009; GBIF 2019
Ericales	Ebenaceae	Diospyros	Clade Q	Diospyros rhombifolia Hemsl.	13,2 to 21,7	750 to 2582	Meridio-nemoral	Diospyros sp.	0	0	0	0	1	0	0	0	0	0	0	1	0	0	0	0	0	0	0	0	0	0	0	0	0	0	Duangjai et al. 2006; eFlora 2008; Fang et al. 2009; GBIF 2019
Ericales	Ebenaceae	Diospyros		Diospyros defectrix Fletcher (=D.rubra Lecomte)	23,6 to 24,8	868 to 1405	Tropical	Diospyros sp.	0	1	0	1	0	0	0	0	0	0	0	0	0	0	0	0	0	0	0	0	0	0	0	0	0	0	eFlora 2008; Fang et al. 2009; GBIF 2019
Ericales	Ebenaceae	Diospyros		Diospyros saxicola Chang ex Miau	20.3	1777	Meridio-nemoral	Diospyros sp.	0	0	0	0	1	0	0	0	0	0	0	0	0	0	0	0	0	0	0	0	0	0	0	0	0	0	eFlora 2008; Fang et al. 2009; GBIF 2019
Ericales	Ebenaceae	Diospyros		Diospyros siderophylla H. L. Li	18,3 to 22,4	1260 to 2148	Semihumid-meridional	Diospyros sp.	0	0	0	0	0	0	0	0	0	0	0	1	0	0	0	0	0	0	0	0	0	0	0	0	0	0	eFlora 2008; Fang et al. 2009; GBIF 2019
Ericales	Ebenaceae	Diospyros		Diospyros strigosa Hemsl.	21,6 to 24,8	1176 to 1953	Tropical-meridional	Diospyros sp.	0	0	0	1	0	0	0	0	0	0	0	1	0	0	0	0	0	0	0	0	0	0	0	0	0	0	eFlora 2008; Fang et al. 2009; GBIF 2019
Ericales	Ebenaceae	Diospyros		Diospyros sunyiensis Chun et L. Chen	19,1 to 23,2	1438 to1876	Semihumid-meridional	Diospyros sp.	0	0	0	0	0	0	0	0	0	0	0	1	0	0	0	0	0	0	0	0	0	0	0	0	0	0	eFlora 2008; Fang et al. 2009; GBIF 2019
Ericales	Ebenaceae	Diospyros		Diospyros susarticulata Lecomte	23 to 24,8	1179 to 1725	Tropical	Diospyros sp.	0	0	0	1	0	0	0	0	0	0	0	0	0	0	0	0	0	0	0	0	0	0	0	0	0	0	eFlora 2008; Fang et al. 2009; GBIF 2019
Ericales	Ebenaceae	Diospyros		Diospyros sutchuensis Yang	15.8	1174	Nemoral	Diospyros sp.	0	0	0	0	1	0	0	0	0	0	0	1	0	0	0	0	0	0	0	0	0	0	0	0	0	0	eFlora 2008; Fang et al. 2009; GBIF 2019
Ericales	Ebenaceae	Diospyros		Diospyros tsangii Merr.	15 to 22,4	1258 to 2037	Meridio-nemoral	Diospyros sp.	0	0	0	0	1	0	0	0	0	0	0	1	0	0	0	0	0	0	0	0	0	0	0	0	0	0	eFlora 2008; Fang et al. 2009; GBIF 2019
Ericales	Ebenaceae	Diospyros		Diospyros tutcheri Dunn	12,6 to 22,4	1178 to 2037	Meridio-nemoral	Diospyros sp.	0	0	0	0	1	1	0	0	0	0	0	1	1	0	0	0	0	0	0	0	0	0	0	0	0	0	eFlora 2008; Fang et al. 2009; GBIF 2019
Ericales	Ebenaceae	Diospyros		Diospyros unisemina C. Y. Wu	17.9	1370	Semihumid-meridional	Diospyros sp.	0	0	0	0	0	0	0	0	0	0	0	1	0	0	0	0	0	0	0	0	0	0	0	0	0	0	eFlora 2008; Fang et al. 2009; GBIF 2019
Ericales	Ebenaceae	Diospyros		Diospyros vaccinioides Lindl.	21,8 to 24	1447 to 2345	Tropical-meridional	Diospyros sp.	0	0	0	1	0	0	0	0	0	0	0	1	0	0	0	0	0	0	0	0	0	0	0	0	0	0	eFlora 2008; Fang et al. 2009; GBIF 2019
Ericales	Ebenaceae	Diospyros		Diospyros xiangguiensis S. K. Lee	17,4 to 19,4	1284 to 1776	Semihumid-meridional	Diospyros sp.	0	0	0	0	0	0	0	0	0	0	0	1	0	0	0	0	0	0	0	0	0	0	0	0	0	0	eFlora 2008; Fang et al. 2009; GBIF 2019
Ericales	Ebenaceae	Diospyros		Diospyros xishuangbannaensis C. Y. Wu et H. Chu	19.5	1577	Semihumid-meridional	Diospyros sp.	0	0	0	0	1	0	0	0	0	0	0	1	1	0	0	0	0	0	0	0	0	0	0	0	0	0	eFlora 2008; Fang et al. 2009; GBIF 2019
Ericales	Ebenaceae	Diospyros		Diospyros yunnanensis Rehder et E. H. Wilson	16,9 to 22,2	1143 to 1607	Semihumid-meridional	Diospyros sp.	0	0	0	0	0	0	0	0	0	0	0	1	0	0	0	0	0	0	0	0	0	0	0	0	0	0	eFlora 2008; Fang et al. 2009; GBIF 2019
Ericales	Ebenaceae	Diospyros		Diospyros zhenfengensis S. K. Lee	18.2	1277	Semihumid-meridional	Diospyros sp.	0	0	0	0	0	0	0	0	0	0	0	1	0	0	0	0	0	0	0	0	0	0	0	0	0	0	eFlora 2008; Fang et al. 2009; GBIF 2019
Ericales	Ericaeae	Andromeda		Andromeda sp. (Lavanttal)				Andromeda sp	0	0	0	0	1	1	1	1	1	1	0	0	0	0	1	1	1	0	0	0	1	1	0	0	0	0
Ericales	Ericaeae	Andromeda		Andromeda polifolia L.			Boreal-nemoral	Andromeda sp	0	0	0	0	1	1	1	1	1	1	0	0	0	0	1	1	1	0	0	0	1	1	0	0	0	0	Naturhistoriska Riksmuseet 1996; GBIF 2019
Ericales	Ericaeae	Arbutus		Arbutus sp. (Lavanttal)				Arbutus sp.	0	1	1	1	1	1	1	0	0	0	0	1	1	0	0	0	0	1	1	0	0	0	1	1	0	0
Ericales	Ericaeae	Arbutus		Arbutus arizonica (A. Gray) Sarg.	11,9 to 18,7	295 to 900	Semihumid-meridional	Arbutus sp.	0	0	0	0	0	1	0	0	0	0	0	1	1	0	0	0	0	0	0	0	0	0	1	1	0	0	Thompson et al. 1999-2006; eFlora 2008; GBIF 2019
Ericales	Ericaeae	Arbutus		Arbutus menziesii Pursh	3,1 to 16,9	405 to 3650	Meridio-nemoral	Arbutus sp.	0	0	0	0	0	1	1	0	0	0	0	0	0	0	0	0	0	0	1	0	0	0	0	0	0	0	Thompson et al. 1999-2006; eFlora 2008; GBIF 2019
Ericales	Ericaeae	Arbutus		Arbutus xalapensis Kunth (=A. texana Buckl.)	15,3 to 24,1	250 to 825	Tropical-meridional	Arbutus sp.	0	1	1	1	1	1	0	0	0	0	0	1	1	0	0	0	0	0	0	0	0	0	1	1	0	0	Thompson et al. 1999-2006; eFlora 2008; GBIF 2019
Ericales	Ericaeae	Arbutus		Arbutus unedo L.			Meridio-nemoral	Arbutus sp.	0	0	0	0	1	1	0	0	0	0	0	0	0	0	0	0	0	1	1	0	0	0	0	1	0	0	Browicz 1983; Caudullo 2017; GBIF 2019
Ericales	Ericaeae	Arbutus		Arbutus andrachne L.			Meridio-nemoral	Arbutus sp.	0	0	0	0	1	1	0	0	0	0	0	0	0	0	0	0	0	1	1	0	0	0	0	1	0	0	Browicz 1983; GBIF 2019
Ericales	Ericaeae	Arbutus		Arbutus bicolor S.González, M.González & P.D.Sørensen			Meridio-nemoral	Arbutus sp.	0	0	0	0	0	1	0	0	0	0	0	1	1	0	0	0	0	0	0	0	0	0	1	1	0	0	GBIF 2019
Ericales	Ericaeae	Arbutus		Arbutus canariensis Veill.			Semihumid-meridional	Arbutus sp.	0	0	0	0	0	0	0	0	0	0	0	0	0	0	0	0	0	1	1	0	0	0	1	1	0	0	GBIF 2019
Ericales	Ericaeae	Arbutus		Arbutus madrensis M.S.González-Elizondo			Tropical-meridional	Arbutus sp.	0	0	1	1	0	1	0	0	0	0	0	1	1	0	0	0	0	0	0	0	0	0	1	1	0	0	GBIF 2019
Ericales	Ericaeae	Arbutus		Arbutus mollis Kunth			Tropical-meridional	Arbutus sp.	0	0	1	1	0	0	0	0	0	0	0	1	1	0	0	0	0	0	0	0	0	0	1	0	0	0	GBIF 2019
Ericales	Ericaeae	Arbutus		Arbutus pavarii Pamp.			Semihumid-meridional	Arbutus sp.	0	0	0	0	0	0	0	0	0	0	0	0	0	0	0	0	0	1	0	0	0	0	0	0	0	0	GBIF 2019
Ericales	Ericaeae	Arbutus		Arbutus rigida Bertero			Semihumid-meridional	Arbutus sp.	0	0	0	0	0	0	0	0	0	0	0	0	0	0	0	0	0	0	1	0	0	0	0	0	0	0	GBIF 2019
Ericales	Ericaeae	Arbutus		Arbutus tessellata P.D.Sørensen			Meridio-nemoral	Arbutus sp.	0	0	0	0	0	1	0	0	0	0	0	1	1	0	0	0	0	0	0	0	0	0	1	1	0	0	GBIF 2019
Ericales	Ericaeae	Empetrum		Empetrum sp. (Lavanttal)				Empetrum sp.	0	0	0	0	1	1	1	0	1	1	0	0	0	0	1	1	1	0	1	0	0	1	0	0	0	0
Ericales	Ericaeae	Empetrum		Empetrum nigrum L.			Boreal-nemoral	Empetrum sp.	0	0	0	0	1	1	1	0	1	1	0	0	0	0	1	1	0	0		0	0	1	0	0	0	0	Thompson et al. 1999-2006; eFlora 2008; GBIF 2019
Ericales	Ericaeae	Empetrum		Empetrum eamesii Fernald & Wiegand			Boreal-nemoral	Empetrum sp.	0	0	0	0	0	0	0	0	1	1	0	0	0	0	0	0	0	0	0	0	0	0	0	0	0	0	eFlora 2008; GBIF 2019; USDA, NRCS 2019
Ericales	Ericaeae	Empetrum		Empetrum polyanthes F.Phil.			Boreal-nemoral	Empetrum sp.	0	0	0	0	0	0	0	0	0	0	0	0	0	0	0	0	0	0	0	0	0	0	0	0	0	0	GBIF 2019
Ericales	Ericaeae	Empetrum		Empetrum rubrum Vahl ex Wild.			Austral	Empetrum sp.	0	0	0	0	0	1	1	0	0	0	0	0	0	0	0	0	1	0	1	0	0	0	0	0	0	0	GBIF 2019
Ericales	Ericaeae	Erica		Erica spp. (Lavanttal)				Erica spp.	1	1	1	1	1	1	1	0	1	1	0	1	1	0	0	0	0	1	1	0	0	0	1	1	1	0	GBIF 2019
Ericales	Ericaeae	Erica		Erica arborea L.					0	0	0	0	1	1	0	0	0	0	0	1	1	0	0	0	0	1	1	0	0	0	0	0	0	0	GBIF 2019
Ericales	Sapotaceae			Sapotaceae gen. et spec. Indet. 1/2				Sapotaceae gen. et spec. Indet. 1/2	1	1	1	1	1	1	0	0	0	0	0	1	1	0	0	0	0	1	0	0	0	0	1	1	0	0	GBIF 2019
Ericales	Sapotaceae	Madhuca		Madhuca				Sapotaceae gen. et spec. Indet. 1/2	0	0	0	0	0	0	0	0	0	0	0	0	0	0	0	0	0	0	0	0	0	0	0	0	0	0
Ericales	Sapotaceae	Manilkara		Manilkara sp.				Sapotaceae gen. et spec. Indet. 1/2	1	1	1	1	1	0	0	0	0	0	0	1	0	0	0	0	0	1	0	0	0	0	1	0	0	0	GBIF 2019
Ericales	Sapotaceae	Manilkara		Manilkara hexandra (Roxb.) Dubard	22,8 to 24,8	1230 to 1385	Tropical-meridional	Sapotaceae gen. et spec. Indet. 1/2	0	1	0	1	0	0	0	0	0	0	0	1	0	0	0	0	0	1	0	0	0	0	0	0	0	0	Pennington 1990; eFlora 2008; Fang et al. 2009; GBIF 2019; FCH; GBIF
Ericales	Sapotaceae	Manilkara		Manilkara longifolia (A.DC.) Dubard			Tropical	Sapotaceae gen. et spec. Indet. 1/2	1	0	0	1	0	0	0	0	0	0	0	0	0	0	0	0	0	0	0	0	0	0	0	0	0	0	Pennington 1990; GBIF 2019
Ericales	Sapotaceae	Manilkara		Manilkara maxima T.D.Penn.			Tropical	Sapotaceae gen. et spec. Indet. 1/2	1	0	0	0	0	0	0	0	0	0	0	0	0	0	0	0	0	0	0	0	0	0	0	0	0	0	Pennington 1990; GBIF 2019
Ericales	Sapotaceae	Manilkara		Manilkara paraensis (Huber) Standl.			Tropical	Sapotaceae gen. et spec. Indet. 1/2	1	1	1	0	0	0	0	0	0	0	0	0	0	0	0	0	0	0	0	0	0	0	0	0	0	0	Pennington 1990; GBIF 2019
Ericales	Sapotaceae	Manilkara		Manilkara cavalcantei Pires & Rodrigues ex T.D.Penn.			Tropical	Sapotaceae gen. et spec. Indet. 1/2	1	1	0	0	0	0	0	0	0	0	0	0	0	0	0	0	0	0	0	0	0	0	0	0	0	0	Pennington 1990; GBIF 2019
Ericales	Sapotaceae	Manilkara		Manilkara triflora (Allemão) Monach.			Tropical	Sapotaceae gen. et spec. Indet. 1/2	1	1	1	1	0	0	0	0	0	0	0	0	0	0	0	0	0	0	0	0	0	0	1	0	0	0	Pennington 1990; GBIF 2019
Ericales	Sapotaceae	Manilkara		Manilkara subsericea Dubard (=M. bella Monach.)			Tropical-meridional	Sapotaceae gen. et spec. Indet. 1/2	1	1	1	1	1	0	0	0	0	0	0	0	0	0	0	0	0	0	0	0	0	0	0	0	0	0	Pennington 1990; GBIF 2019
Ericales	Sapotaceae	Manilkara		Manilkara salzmannii (A.DC.) H.J.Lam			Tropical	Sapotaceae gen. et spec. Indet. 1/2	1	1	1	1	0	0	0	0	0	0	0	0	0	0	0	0	0	0	0	0	0	0	1	0	0	0	Pennington 1990; GBIF 2019
Ericales	Sapotaceae	Manilkara		Manilkara pubicarpa Monach.			Tropical	Sapotaceae gen. et spec. Indet. 1/2	1	0	0	0	0	0	0	0	0	0	0	0	0	0	0	0	0	0	0	0	0	0	0	0	0	0	Pennington 1990; GBIF 2019
Ericales	Sapotaceae	Manilkara		Manilkara bidentata (A.DC.) A.Chev.			Tropical	Sapotaceae gen. et spec. Indet. 1/2	1	1	1	1	0	0	0	0	0	0	0	0	0	0	0	0	0	0	0	0	0	0	0	0	0	0	Pennington 1990; GBIF 2019
Ericales	Sapotaceae	Manilkara		Manilkara zapota (L.) P.Royen			Tropical	Sapotaceae gen. et spec. Indet. 1/2	1	1	1	1	0	0	0	0	0	0	0	0	0	0	0	0	0	0	0	0	0	0	0	0	0	0	Pennington 1990; GBIF 2019
Ericales	Sapotaceae	Manilkara		Manilkara staminodella Gilly			Tropical	Sapotaceae gen. et spec. Indet. 1/2	1	1	1	1	0	0	0	0	0	0	0	0	0	0	0	0	0	0	0	0	0	0	0	0	0	0	Pennington 1990; GBIF 2019
Ericales	Sapotaceae	Manilkara		Manilkara chicle (Pittier) Gilly			Tropical	Sapotaceae gen. et spec. Indet. 1/2	1	1	1	1	0	0	0	0	0	0	0	0	0	0	0	0	0	0	0	0	0	0	0	0	0	0	Pennington 1990; GBIF 2019
Ericales	Sapotaceae	Manilkara		Manilkara dardanoi Ducke			Tropical	Sapotaceae gen. et spec. Indet. 1/2	1	1	1	0	0	0	0	0	0	0	0	0	0	0	0	0	0	0	0	0	0	0	0	0	0	0	Pennington 1990; GBIF 2019
Ericales	Sapotaceae	Manilkara		Manilkara rufula (Miq.) H.J.Lam			Tropical	Sapotaceae gen. et spec. Indet. 1/2	1	1	1	1	0	0	0	0	0	0	0	0	0	0	0	0	0	0	0	0	0	0	0	0	0	0	Pennington 1990; GBIF 2019
Ericales	Sapotaceae	Manilkara		Manilkara decrescens T.D.Penn.			Tropical	Sapotaceae gen. et spec. Indet. 1/2	1	0	0	1	0	0	0	0	0	0	0	0	0	0	0	0	0	0	0	0	0	0	0	0	0	0	Pennington 1990; GBIF 2019
Ericales	Sapotaceae	Manilkara		Manilkara multifida T.D.Penn.			Tropical	Sapotaceae gen. et spec. Indet. 1/2	1	0	0	0	0	0	0	0	0	0	0	0	0	0	0	0	0	0	0	0	0	0	0	0	0	0	Pennington 1990; GBIF 2019
Ericales	Sapotaceae	Manilkara		Manilkara excelsa (Ducke) Standl.			Tropical	Sapotaceae gen. et spec. Indet. 1/2	1	1	0	1	0	0	0	0	0	0	0	0	0	0	0	0	0	0	0	0	0	0	0	0	0	0	Pennington 1990; GBIF 2019
Ericales	Sapotaceae	Manilkara		Manilkara bolivarensis T.D.Penn.			Tropical	Sapotaceae gen. et spec. Indet. 1/2	0	0	0	1	0	0	0	0	0	0	0	0	0	0	0	0	0	0	0	0	0	0	0	0	0	0	Pennington 1990; GBIF 2019
Ericales	Sapotaceae	Manilkara		Manilkara huberi Standl.			Tropical	Sapotaceae gen. et spec. Indet. 1/2	1	1	0	1	0	0	0	0	0	0	0	0	0	0	0	0	0	0	0	0	0	0	0	0	0	0	Pennington 1990; GBIF 2019
Ericales	Sapotaceae	Manilkara		Manilkara elata (Allem. ex Miq.) Monach.			Tropical	Sapotaceae gen. et spec. Indet. 1/2	1	1	0	1	0	0	0	0	0	0	0	0	0	0	0	0	0	0	0	0	0	0	0	0	0	0	Pennington 1990; GBIF 2019
Ericales	Sapotaceae	Manilkara		Manilkara inundata Ducke			Tropical	Sapotaceae gen. et spec. Indet. 1/2	1	1	0	1	0	0	0	0	0	0	0	0	0	0	0	0	0	0	0	0	0	0	0	0	0	0	Pennington 1990; GBIF 2019
Ericales	Sapotaceae	Manilkara		Manilkara valenzuelana (A.Rich.) T.D.Penn.			Tropical	Sapotaceae gen. et spec. Indet. 1/2	1	1	0	1	0	0	0	0	0	0	0	0	0	0	0	0	0	0	0	0	0	0	0	0	0	0	Pennington 1990; GBIF 2019
Ericales	Sapotaceae	Manilkara		Manilkara mayarensis (Ekman ex Urb.) Cronquist			Tropical	Sapotaceae gen. et spec. Indet. 1/2	0	0	0	1	0	0	0	0	0	0	0	0	0	0	0	0	0	0	0	0	0	0	0	0	0	0	Pennington 1990; GBIF 2019
Ericales	Sapotaceae	Manilkara		Manilkara excisa (Urb.) H.J.Lam			Tropical	Sapotaceae gen. et spec. Indet. 1/2	1	1	0	0	0	0	0	0	0	0	0	0	0	0	0	0	0	0	0	0	0	0	0	0	0	0	Pennington 1990; GBIF 2019
Ericales	Sapotaceae	Manilkara		Manilkara pleeana (Pierre ex Baill.) Cronquist			Tropical	Sapotaceae gen. et spec. Indet. 1/2	1	1	0	1	0	0	0	0	0	0	0	0	0	0	0	0	0	0	0	0	0	0	0	0	0	0	Pennington 1990; GBIF 2019
Ericales	Sapotaceae	Manilkara		Manilkara spectabilis (Pittier) Standl.			Tropical	Sapotaceae gen. et spec. Indet. 1/2	1	0	0	0	0	0	0	0	0	0	0	0	0	0	0	0	0	0	0	0	0	0	0	0	0	0	Pennington 1990; GBIF 2019
Ericales	Sapotaceae	Manilkara		Manilkara sideroxylon (Hook.) Dubard			Tropical	Sapotaceae gen. et spec. Indet. 1/2	1	1	0	1	0	0	0	0	0	0	0	0	0	0	0	0	0	0	0	0	0	0	0	0	0	0	Pennington 1990; GBIF 2019
Ericales	Sapotaceae	Manilkara		Manilkara jaimiqui Dubard			Tropical	Sapotaceae gen. et spec. Indet. 1/2	1	1	0	1	1	0	0	0	0	0	0	0	0	0	0	0	0	0	0	0	0	0	0	0	0	0	Pennington 1990; GBIF 2019
Ericales	Sapotaceae	Manilkara		Manilkara kauki (L.) Dubard			Tropical	Sapotaceae gen. et spec. Indet. 1/2	1	1	0	1	0	0	0	0	0	0	0	0	0	0	0	0	0	0	0	0	0	0	0	0	0	0	Pennington 1990; GBIF 2019
Ericales	Sapotaceae	Manilkara		Manilkara gonavensis (Urban & Ekman)			Tropical	Sapotaceae gen. et spec. Indet. 1/2	1	1	0	1	0	0	0	0	0	0	0	0	0	0	0	0	0	0	0	0	0	0	0	0	0	0	Pennington 1990; GBIF 2019
Ericales	Sapotaceae	Mimusops		Mimusops sp.				Sapotaceae gen. et spec. Indet. 1/2	1	1	1	1	1	1	0	0	0	0	0	1	1	0	0	0	0	0	0	0	0	0	1	1	0	0
Ericales	Sapotaceae	Xantolis		Xantolis sp.				Sapotaceae gen. et spec. Indet. 1/2	1	1	0	1	0	0	0	0	0	0	0	1	1	0	0	0	0	0	0	0	0	0	0	0	0	0	GBIF 2019
Ericales	Sapotaceae	Xantolis		Xantolis boniana var. rostrata (Merr.) P. Royen	21.1	1538	Tropical-meridional	Sapotaceae gen. et spec. Indet. 1/2	0	0	0	0	0	0	0	0	0	0	0	1	0	0	0	0	0	0	0	0	0	0	0	0	0	0	eFlora 2008; Fang et al. 2009; GBIF 2019
Ericales	Sapotaceae	Xantolis		Xantolis longispinosa (Merr.) H. S. Lo	21,8 to 24,8	868 to 1854	Semihumid-meridional	Sapotaceae gen. et spec. Indet. 1/2	0	1	0	1	0	0	0	0	0	0	0	1	0	0	0	0	0	0	0	0	0	0	0	0	0	0	eFlora 2008; Fang et al. 2009; GBIF 2019
Ericales	Sapotaceae	Xantolis		Xantolis shweliensis (W. W. Sm.) P. Royen	19.5	1559	Semihumid-meridional	Sapotaceae gen. et spec. Indet. 1/2	0	0	0	0	0	0	0	0	0	0	0	1	1	0	0	0	0	0	0	0	0	0	0	0	0	0	eFlora 2008; Fang et al. 2009; GBIF 2019
Ericales	Sapotaceae	Xantolis		Xantolis stenosepala (Hu) P. Royen	20	1523	Semihumid-meridional	Sapotaceae gen. et spec. Indet. 1/2	0	0	0	0	0	0	0	0	0	0	0	1	1	0	0	0	0	0	0	0	0	0	0	0	0	0	eFlora 2008; Fang et al. 2009; GBIF 2019
Ericales	Sapotaceae	Pouteria		Pouteria sp. (Lavanttal)				Pouteria sp. 1/2	1	1	1	1	1	1	0	0	0	0	0	1	1	0	0	0	0	0	0	0	0	0	1	0	0	0
Ericales	Sapotaceae	Pouteria		Pouteria annamensis (Pierre) Baehni	21,5 to 24,8	1127 to 1385	Tropical-meridional	Pouteria sp. 1/2	0	1	0	1	0	0	0	0	0	0	0	1	1	0	0	0	0	0	0	0	0	0	0	0	0	0	eFlora 2008; Fang et al. 2009; GBIF 2019
Ericales	Sapotaceae	Pouteria		Pouteria ambelaniifolia (Sandwith) Pennington			Tropical	Pouteria sp. 1/2	0	0	0	0	0	0	0	0	0	0	0	0	0	0	0	0	0	0	0	0	0	0	0	0	0	0	Pennington 1990; GBIF 2019
Ericales	Sapotaceae	Pouteria		Pouteria adolfi-friedericii (Engl.) A.Meeuse			Tropical-oreotropical	Pouteria sp. 1/2	1	0	1	1	1	1	0	0	0	0	0	1	1	0	0	0	0	0	0	0	0	0	0	0	0	0	GBIF 2019
Ericales	Sapotaceae	Pouteria		Pouteria alnifolia Aubl.			Tropical	Pouteria sp. 1/3	0	1	1	1	0	0	0	0	0	0	0	0	0	0	0	0	0	0	0	0	0	0	0	0	0	0	GBIF 2019
Ericales	Sapotaceae	Pouteria		Pouteria altissima Aubl.			Tropical	Pouteria sp. 1/4	1	1	1	1	0	0	0	0	0	0	0	0	0	0	0	0	0	0	0	0	0	0	0	0	0	0	GBIF 2019
Ericales	Sapotaceae	Pouteria		Pouteria amygdalicarpa (Pittler) T.D.Penn.			Tropical	Pouteria sp. 1/5	0	0	0	0	0	0	0	0	0	0	0	0	0	0	0	0	0	0	0	0	0	0	0	0	0	0	Pennington 1990; GBIF 2019
Ericales	Sapotaceae	Pouteria		Pouteria andarahiensis Pennington			Tropical	Pouteria sp. 1/6	0	0	1	1	0	0	0	0	0	0	0	0	0	0	0	0	0	0	0	0	0	0	1	0	0	0	Pennington 1990; GBIF 2019
Ericales	Sapotaceae	Pouteria		Pouteria anomala (Pires) Pennington			Tropical	Pouteria sp. 1/2	1	1	0	1	0	0	0	0	0	0	0	0	0	0	0	0	0	0	0	0	0	0	0	0	0	0	Pennington 1990; GBIF 2019
Ericales	Sapotaceae	Pouteria		Pouteria anteridata Pennington			Tropical	Pouteria sp. 1/2	1	0	0	1	0	0	0	0	0	0	0	0	0	0	0	0	0	0	0	0	0	0	1	0	0	0	Pennington 1990; GBIF 2019
Ericales	Sapotaceae	Pouteria		Pouteria arcuata Pennington			Tropical	Pouteria sp. 1/2	1	1	0	1	0	0	0	0	0	0	0	0	0	0	0	0	0	0	0	0	0	0	0	0	0	0	Pennington 1990; GBIF 2019
Ericales	Sapotaceae	Pouteria		Pouteria aristata (Britto et Wilson) Baehni			Tropical	Pouteria sp. 1/2	0	1	0	1	0	0	0	0	0	0	0	0	0	0	0	0	0	0	0	0	0	0	0	0	0	0	Pennington 1990; GBIF 2019
Ericales	Sapotaceae	Pouteria		Pouteria atabapoensis (Aubréville) Pennington			Tropical	Pouteria sp. 1/2	1	1	0	0	0	0	0	0	0	0	0	0	0	0	0	0	0	0	0	0	0	0	0	0	0	0	Pennington 1990; GBIF 2019
Ericales	Sapotaceae	Pouteria		Pouteria aubrevillei Bernardi			Tropical	Pouteria sp. 1/2	1	1	0	0	0	0	0	0	0	0	0	0	0	0	0	0	0	0	0	0	0	0	0	0	0	0	Pennington 1990; GBIF 2019
Ericales	Sapotaceae	Pouteria		Pouteria bangii (Rusby) Pennington			Tropical	Pouteria sp. 1/2	1	1	0	1	0	0	0	0	0	0	0	0	0	0	0	0	0	0	0	0	0	0	0	0	0	0	Pennington 1990; GBIF 2019
Ericales	Sapotaceae	Pouteria		Pouteria bapeba Pennington			Tropical	Pouteria sp. 1/2	1	1	0	1	0	0	0	0	0	0	0	0	0	0	0	0	0	0	0	0	0	0	0	0	0	0	Pennington 1990; GBIF 2019
Ericales	Sapotaceae	Pouteria		Pouteria benai (Aubréville et Pellegrin) Pennington			Tropical	Pouteria sp. 1/2	1	0	0	0	0	0	0	0	0	0	0	0	0	0	0	0	0	0	0	0	0	0	1	0	0	0	Pennington 1990; GBIF 2019
Ericales	Sapotaceae	Pouteria		Pouteria bilocularis (Winkler) Baehni			Tropical	Pouteria sp. 1/2	1	1	0	1	0	0	0	0	0	0	0	0	0	0	0	0	0	0	0	0	0	0	0	0	0	0	Pennington 1990; GBIF 2019
Ericales	Sapotaceae	Pouteria		Pouteria bonneriana Bernardi			Tropical	Pouteria sp. 1/2	1	0	0	1	0	0	0	0	0	0	0	0	0	0	0	0	0	0	0	0	0	0	0	0	0	0	Pennington 1990; GBIF 2019
Ericales	Sapotaceae	Pouteria		Pouteria bracteata Pennington			Tropical	Pouteria sp. 1/2	1	1	0	1	0	0	0	0	0	0	0	0	0	0	0	0	0	0	0	0	0	0	0	0	0	0	Pennington 1990; GBIF 2019
Ericales	Sapotaceae	Pouteria		Pouteria calistophylla (Standley) Baehni			Tropical	Pouteria sp. 1/2	1	1	0	1	0	0	0	0	0	0	0	0	0	0	0	0	0	0	0	0	0	0	0	0	0	0	Pennington 1990; GBIF 2019
Ericales	Sapotaceae	Pouteria		Pouteria campanulata Baehni			Tropical	Pouteria sp. 1/2	1	1	0	1	0	0	0	0	0	0	0	0	0	0	0	0	0	0	0	0	0	0	0	0	0	0	Pennington 1990; GBIF 2019
Ericales	Sapotaceae	Pouteria		Pouteria campechiana (Kunth) Baehni			Tropical-meridional	Pouteria sp. 1/2	1	1	1	1	1	1	0	0	0	0	0	0	0	0	0	0	0	0	0	0	0	0	0	0	0	0	Pennington 1990; GBIF 2019
Ericales	Sapotaceae	Pouteria		Pouteria cayennensis (A. de Candolle) Eyma			Tropical	Pouteria sp. 1/2	1	1	0	1	0	0	0	0	0	0	0	0	0	0	0	0	0	0	0	0	0	0	0	0	0	0	Pennington 1990; GBIF 2019
Ericales	Sapotaceae	Pouteria		Pouteria chocoensis (Aubréville) Pennington			Tropical	Pouteria sp. 1/2	1	0	0	0	0	0	0	0	0	0	0	0	0	0	0	0	0	0	0	0	0	0	0	0	0	0	Pennington 1990; GBIF 2019
Ericales	Sapotaceae	Pouteria		Pouteria cladantha Sandwith			Tropical	Pouteria sp. 1/2	1	1	0	1	0	0	0	0	0	0	0	0	0	0	0	0	0	0	0	0	0	0	0	0	0	0	Pennington 1990; GBIF 2019
Ericales	Sapotaceae	Pouteria		Pouteria coelomatica Rizzini			Tropical	Pouteria sp. 1/2	1	0	0	0	0	0	0	0	0	0	0	0	0	0	0	0	0	0	0	0	0	0	0	0	0	0	Pennington 1990; GBIF 2019
Ericales	Sapotaceae	Pouteria		Pouteria collina(Little) Pennington			Tropical	Pouteria sp. 1/2	1	0	0	0	0	0	0	0	0	0	0	0	0	0	0	0	0	0	0	0	0	0	0	0	0	0	Pennington 1990; GBIF 2019
Ericales	Sapotaceae	Pouteria		Pouteria coriacea (Pierre) Pierre			Tropical	Pouteria sp. 1/2	1	1	0	0	0	0	0	0	0	0	0	0	0	0	0	0	0	0	0	0	0	0	1	0	0	0	Pennington 1990; GBIF 2019
Ericales	Sapotaceae	Pouteria		Pouteria crassiflora Pires et Pennington			Tropical	Pouteria sp. 1/2	1	0	1	0	0	0	0	0	0	0	0	0	0	0	0	0	0	0	0	0	0	0	0	0	0	0	Pennington 1990; GBIF 2019
Ericales	Sapotaceae	Pouteria		Pouteria cuspidata (A. de Candolle) Baehni + ssp.P. c. cuspidata + ssp.P. c. dura + ssp.P. c. robusta			Tropical	Pouteria sp. 1/2	1	1	0	1	0	0	0	0	0	0	0	0	0	0	0	0	0	0	0	0	0	0	0	0	0	0	Pennington 1990; GBIF 2019
Ericales	Sapotaceae	Pouteria		Pouteria dictyoneura (Grisebach) Radlkofer + ssp. P. d. dictyoneura + P. d. fuertesii			Tropical	Pouteria sp. 1/2	1	1	0	1	0	0	0	0	0	0	0	0	0	0	0	0	0	0	0	0	0	0	0	0	0	0	Pennington 1990; GBIF 2019
Ericales	Sapotaceae	Pouteria		Pouteria durlandii (Standley) Baehni + ssp. P. d. durlandii +ssp. P. d. pubicarpa			Tropical	Pouteria sp. 1/2	1	1	0	1	1	0	0	0	0	0	0	0	0	0	0	0	0	0	0	0	0	0	0	0	0	0	Pennington 1990; GBIF 2019
Ericales	Sapotaceae	Pouteria		Pouteria egregia Sandwith			Tropical	Pouteria sp. 1/2	1	1	0	1	0	0	0	0	0	0	0	0	0	0	0	0	0	0	0	0	0	0	0	0	0	0	Pennington 1990; GBIF 2019
Ericales	Sapotaceae	Pouteria		Pouteria elegans (A. de Candolle) Baehni			Tropical	Pouteria sp. 1/2	1	1	0	1	0	0	0	0	0	0	0	0	0	0	0	0	0	0	0	0	0	0	0	0	0	0	Pennington 1990; GBIF 2019
Ericales	Sapotaceae	Pouteria		Pouteria engleri Eyma			Tropical	Pouteria sp. 1/2	1	1	0	0	0	0	0	0	0	0	0	0	0	0	0	0	0	0	0	0	0	0	0	0	0	0	Pennington 1990; GBIF 2019
Ericales	Sapotaceae	Pouteria		Pouteria exstaminodia Pires et Pennington			Tropical	Pouteria sp. 1/2	1	0	0	0	0	0	0	0	0	0	0	0	0	0	0	0	0	0	0	0	0	0	0	0	0	0	Pennington 1990; GBIF 2019
Ericales	Sapotaceae	Pouteria		Pouteria filiformis Pennington			Tropical	Pouteria sp. 1/2	1	1	0	0	0	0	0	0	0	0	0	0	0	0	0	0	0	0	0	0	0	0	0	0	0	0	Pennington 1990; GBIF 2019
Ericales	Sapotaceae	Pouteria		Pouteria fulva Pennington			Tropical	Pouteria sp. 1/2	1	0	0	0	0	0	0	0	0	0	0	0	0	0	0	0	0	0	0	0	0	0	0	0	0	0	Pennington 1990; GBIF 2019
Ericales	Sapotaceae	Pouteria		Pouteria gabrielensis (Gilly ex Aubréville) Pennington			Tropical	Pouteria sp. 1/2	1	0	1	1	0	0	0	0	0	0	0	0	0	0	0	0	0	0	0	0	0	0	0	0	0	0	Pennington 1990; GBIF 2019
Ericales	Sapotaceae	Pouteria		Pouteria gardneri (Martinus et Miquel) Baehni			Tropical	Pouteria sp. 1/2	1	1	1	1	1	0	0	0	0	0	0	1	0	0	0	0	0	0	0	0	0	0	0	0	0	0	Pennington 1990; GBIF 2019
Ericales	Sapotaceae	Pouteria		Pouteria glauca Pennington			Tropical	Pouteria sp. 1/2	1	1	0	0	0	0	0	0	0	0	0	0	0	0	0	0	0	0	0	0	0	0	0	0	0	0	Pennington 1990; GBIF 2019
Ericales	Sapotaceae	Pouteria		Pouteria gongrijipii Eyma			Tropical	Pouteria sp. 1/2	1	1	0	0	0	0	0	0	0	0	0	0	0	0	0	0	0	0	0	0	0	0	0	0	0	0	Pennington 1990; GBIF 2019
Ericales	Sapotaceae	Pouteria		Pouteria gracilis Pennington			Tropical	Pouteria sp. 1/2	1	1	0	1	0	0	0	0	0	0	0	0	0	0	0	0	0	0	0	0	0	0	0	0	0	0	Pennington 1990; GBIF 2019
Ericales	Sapotaceae	Pouteria		Pouteria grandifolia (Wall.) Baehni	20	1523	Semihumid-meridional	Pouteria sp. 1/2	0	0	0	0	0	0	0	0	0	0	0	1	1	0	0	0	0	0	0	0	0	0	0	0	0	0	eFlora 2008; Fang et al. 2009; GBIF 2019
Ericales	Sapotaceae	Pouteria		Pouteria jariensis Pires et Pennington			Tropical	Pouteria sp. 1/2	1	1	0	1	0	0	0	0	0	0	0	0	0	0	0	0	0	0	0	0	0	0	0	0	0	0	Pennington 1990; GBIF 2019
Ericales	Sapotaceae	Pouteria		Pouteria kaieteurensis Pennington			Tropical	Pouteria sp. 1/2	1	0	0	0	0	0	0	0	0	0	0	0	0	0	0	0	0	0	0	0	0	0	0	0	0	0	Pennington 1990; GBIF 2019
Ericales	Sapotaceae	Pouteria		Pouteria laevigata (Martinus) Radlkofer			Tropical	Pouteria sp. 1/2	1	1	0	1	0	0	0	0	0	0	0	0	0	0	0	0	0	0	0	0	0	0	0	0	0	0	Pennington 1990; GBIF 2019
Ericales	Sapotaceae	Pouteria		Pouteria latianthera Pennington			Tropical	Pouteria sp. 1/2	1	1	0	0	0	0	0	0	0	0	0	0	0	0	0	0	0	0	0	0	0	0	0	0	0	0	Pennington 1990; GBIF 2019
Ericales	Sapotaceae	Pouteria		Pouteria lucuma (Ruiz et Pavón) Kuntze			Tropical-oreotropical	Pouteria sp. 1/2	1	1	0	1	1	1	0	0	0	0	0	1	1	0	0	0	0	0	0	0	0	0	0	0	0	0	Pennington 1990; GBIF 2019
Ericales	Sapotaceae	Pouteria		Pouteria lucumifolia (Reissik) ex Maximowicz			Tropical	Pouteria sp. 1/2	1	1	0	1	0	0	0	0	0	0	0	0	0	0	0	0	0	0	0	0	0	0	0	0	0	0	Pennington 1990; GBIF 2019
Ericales	Sapotaceae	Pouteria		Pouteria macahensis Pennington			Tropical	Pouteria sp. 1/2	1	1	1	1	0	0	0	0	0	0	0	0	0	0	0	0	0	0	0	0	0	0	1	0	0	0	Pennington 1990; GBIF 2019
Ericales	Sapotaceae	Pouteria		Pouteria macrophylla (Lamarck) Eyma			Tropical	Pouteria sp. 1/2	1	1	0	1	0	0	0	0	0	0	0	0	0	0	0	0	0	0	0	0	0	0	0	0	0	0	Pennington 1990; GBIF 2019
Ericales	Sapotaceae	Pouteria		Pouteria manaosensis (Aubréville et Pellegrin) Pennington			Tropical	Pouteria sp. 1/2	1	1	0	1	0	0	0	0	0	0	0	0	0	0	0	0	0	0	0	0	0	0	0	0	0	0	Pennington 1990; GBIF 2019
Ericales	Sapotaceae	Pouteria		Pouteria melanopoda Eyma			Tropical	Pouteria sp. 1/2	1	0	0	0	0	0	0	0	0	0	0	0	0	0	0	0	0	0	0	0	0	0	0	0	0	0	Pennington 1990; GBIF 2019
Ericales	Sapotaceae	Pouteria		Pouteria microstrigosa Pennington			Tropical	Pouteria sp. 1/2	1	1	0	1	0	0	0	0	0	0	0	0	0	0	0	0	0	0	0	0	0	0	0	0	0	0	Pennington 1990; GBIF 2019
Ericales	Sapotaceae	Pouteria		Pouteria minima Pennington			Tropical	Pouteria sp. 1/2	1	0	0	0	0	0	0	0	0	0	0	0	0	0	0	0	0	0	0	0	0	0	0	0	0	0	Pennington 1990; GBIF 2019
Ericales	Sapotaceae	Pouteria		Pouteria nudipetala Pennington			Tropical	Pouteria sp. 1/2	1	1	0	1	0	0	0	0	0	0	0	0	0	0	0	0	0	0	0	0	0	0	0	0	0	0	Pennington 1990; GBIF 2019
Ericales	Sapotaceae	Pouteria		Pouteria oblanceolata Pires			Tropical	Pouteria sp. 1/2	1	1	0	1	0	0	0	0	0	0	0	0	0	0	0	0	0	0	0	0	0	0	0	0	0	0	Pennington 1990; GBIF 2019
Ericales	Sapotaceae	Pouteria		Pouteria opposita (Ducke) Pennington			Tropical	Pouteria sp. 1/2	1	0	0	0	0	0	0	0	0	0	0	0	0	0	0	0	0	0	0	0	0	0	0	0	0	0	Pennington 1990; GBIF 2019
Ericales	Sapotaceae	Pouteria		Pouteria oppositifolia (Ducke) Baehni			Tropical	Pouteria sp. 1/2	1	0	0	0	0	0	0	0	0	0	0	0	0	0	0	0	0	0	0	0	0	0	0	0	0	0	Pennington 1990; GBIF 2019
Ericales	Sapotaceae	Pouteria		Pouteria pachycalyx Pennington			Tropical	Pouteria sp. 1/2	1	1	0	1	0	0	0	0	0	0	0	0	0	0	0	0	0	0	0	0	0	0	0	0	0	0	Pennington 1990; GBIF 2019
Ericales	Sapotaceae	Pouteria		Pouteria pachyphylla Pennington			Tropical	Pouteria sp. 1/2	1	1	0	0	0	0	0	0	0	0	0	0	0	0	0	0	0	0	0	0	0	0	0	0	0	0	Pennington 1990; GBIF 2019
Ericales	Sapotaceae	Pouteria		Pouteria pallens Pennington			Tropical	Pouteria sp. 1/2	1	1	0	0	0	0	0	0	0	0	0	0	0	0	0	0	0	0	0	0	0	0	0	0	0	0	Pennington 1990; GBIF 2019
Ericales	Sapotaceae	Pouteria		Pouteria pallida (C. F. Gaertner) Baehni			Tropical	Pouteria sp. 1/2	1	0	0	0	0	0	0	0	0	0	0	0	0	0	0	0	0	0	0	0	0	0	0	0	0	0	Pennington 1990; GBIF 2019
Ericales	Sapotaceae	Pouteria		Pouteria peruviensis (Aubréville) Bernardi			Tropical	Pouteria sp. 1/2	1	1	0	1	0	0	0	0	0	0	0	0	0	0	0	0	0	0	0	0	0	0	0	0	0	0	Pennington 1990; GBIF 2019
Ericales	Sapotaceae	Pouteria		Pouteria pimichinensis Pennington			Tropical	Pouteria sp. 1/2	1	1	0	0	0	0	0	0	0	0	0	0	0	0	0	0	0	0	0	0	0	0	0	0	0	0	Pennington 1990; GBIF 2019
Ericales	Sapotaceae	Pouteria		Pouteria platyphylla (A. C. Smith) Baehni			Tropical	Pouteria sp. 1/2	1	1	0	1	0	0	0	0	0	0	0	0	0	0	0	0	0	0	0	0	0	0	0	0	0	0	Pennington 1990; GBIF 2019
Ericales	Sapotaceae	Pouteria		Pouteria puberula Pennington			Tropical	Pouteria sp. 1/2	0	0	0	1	0	0	0	0	0	0	0	0	0	0	0	0	0	0	0	0	0	0	1	0	0	0	Pennington 1990; GBIF 2019
Ericales	Sapotaceae	Pouteria		Pouteria pubescens (Aubréville et Pellegrin) Pennington			Tropical	Pouteria sp. 1/2	1	1	0	1	0	0	0	0	0	0	0	0	0	0	0	0	0	0	0	0	0	0	0	0	0	0	Pennington 1990; GBIF 2019
Ericales	Sapotaceae	Pouteria		Pouteria putamen-ovi Pennington			Tropical	Pouteria sp. 1/2	1	0	0	0	0	0	0	0	0	0	0	0	0	0	0	0	0	0	0	0	0	0	0	0	0	0	Pennington 1990; GBIF 2019
Ericales	Sapotaceae	Pouteria		Pouteria ramiflora (Martius) Radlkofer			Tropical	Pouteria sp. 1/2	1	1	0	1	1	0	0	0	0	0	0	1	0	0	0	0	0	0	0	0	0	0	1	0	0	0	Pennington 1990; GBIF 2019
Ericales	Sapotaceae	Pouteria		Pouteria reticulata (Engler) Eyma + ssp. P. r. reticulata + ssp. P. r. surinamensis			Tropical	Pouteria sp. 1/2	1	1	0	1	1	0	0	0	0	0	0	0	0	0	0	0	0	0	0	0	0	0	0	0	0	0	Pennington 1990; GBIF 2019
Ericales	Sapotaceae	Pouteria		Pouteria retinervis Pennington			Tropical	Pouteria sp. 1/2	1	1	0	1	0	0	0	0	0	0	0	0	0	0	0	0	0	0	0	0	0	0	0	0	0	0	Pennington 1990; GBIF 2019
Ericales	Sapotaceae	Pouteria		Pouteria rigida (Martius et Eichler) Radlkofer + ssp. P. r. rigida + ssp. P. r. tometosa			Tropical	Pouteria sp. 1/2	1	1	0	1	0	0	0	0	0	0	0	0	0	0	0	0	0	0	0	0	0	0	0	0	0	0	Pennington 1990; GBIF 2019
Ericales	Sapotaceae	Pouteria		Pouteria rigidopsis Monachino ex Pennington			Tropical	Pouteria sp. 1/2	0	0	0	1	0	0	0	0	0	0	0	0	0	0	0	0	0	0	0	0	0	0	0	0	0	0	Pennington 1990; GBIF 2019
Ericales	Sapotaceae	Pouteria		Pouteria rodriguesiana Pires et Pennington			Tropical	Pouteria sp. 1/2	1	1	0	0	0	0	0	0	0	0	0	0	0	0	0	0	0	0	0	0	0	0	0	0	0	0	Pennington 1990; GBIF 2019
Ericales	Sapotaceae	Pouteria		Pouteria rostrata (Huber) Baehni			Tropical	Pouteria sp. 1/2	1	1	0	1	0	0	0	0	0	0	0	0	0	0	0	0	0	0	0	0	0	0	0	0	0	0	Pennington 1990; GBIF 2019
Ericales	Sapotaceae	Pouteria		Pouteria sagotiana (Baillon) Eyma			Tropical	Pouteria sp. 1/2	1	1	0	0	0	0	0	0	0	0	0	0	0	0	0	0	0	0	0	0	0	0	0	0	0	0	Pennington 1990; GBIF 2019
Ericales	Sapotaceae	Pouteria		Pouteria scrobiculata Monachino ex Pennington			Tropical	Pouteria sp. 1/2	1	1	0	1	0	0	0	0	0	0	0	0	0	0	0	0	0	0	0	0	0	0	0	0	0	0	Pennington 1990; GBIF 2019
Ericales	Sapotaceae	Pouteria		Pouteria sessilis Pennington			Tropical	Pouteria sp. 1/2	1	0	0	0	0	0	0	0	0	0	0	0	0	0	0	0	0	0	0	0	0	0	0	0	0	0	Pennington 1990; GBIF 2019
Ericales	Sapotaceae	Pouteria		Pouteria simulans Monachino			Tropical	Pouteria sp. 1/2	1	1	0	1	0	0	0	0	0	0	0	0	0	0	0	0	0	0	0	0	0	0	1	0	0	0	Pennington 1990; GBIF 2019
Ericales	Sapotaceae	Pouteria		Pouteria sipapoensis Pennington			Tropical	Pouteria sp. 1/2	0	0	0	1	0	0	0	0	0	0	0	0	0	0	0	0	0	0	0	0	0	0	0	0	0	0	Pennington 1990; GBIF 2019
Ericales	Sapotaceae	Pouteria		Pouteria speciosa (Ducke) Baehni			Tropical	Pouteria sp. 1/2	1	1	0	1	0	0	0	0	0	0	0	0	0	0	0	0	0	0	0	0	0	0	0	0	0	0	Pennington 1990; GBIF 2019
Ericales	Sapotaceae	Pouteria		Pouteria stenophylla Baehni			Tropical	Pouteria sp. 1/2	0	0	0	1	0	0	0	0	0	0	0	0	0	0	0	0	0	0	0	0	0	0	0	0	0	0	Pennington 1990; GBIF 2019
Ericales	Sapotaceae	Pouteria		Pouteria subsessilifolia Cronquist			Tropical	Pouteria sp. 1/2	0	0	0	1	0	0	0	0	0	0	0	0	0	0	0	0	0	0	0	0	0	0	1	0	0	0	Pennington 1990; GBIF 2019
Ericales	Sapotaceae	Pouteria		Pouteria surumuensis Baehni			Tropical	Pouteria sp. 1/2	1	1	0	1	0	0	0	0	0	0	0	0	0	0	0	0	0	0	0	0	0	0	0	0	0	0	Pennington 1990; GBIF 2019
Ericales	Sapotaceae	Pouteria		Pouteria tarapotensis (Eichler ex Pierre) Baehni			Tropical	Pouteria sp. 1/2	1	1	0	1	0	0	0	0	0	0	0	0	0	0	0	0	0	0	0	0	0	0	0	0	0	0	Pennington 1990; GBIF 2019
Ericales	Sapotaceae	Pouteria		Pouteria tarumanensis Pires			Tropical	Pouteria sp. 1/2	1	0	0	0	0	0	0	0	0	0	0	0	0	0	0	0	0	0	0	0	0	0	0	0	0	0	Pennington 1990; GBIF 2019
Ericales	Sapotaceae	Pouteria		Pouteria trilocularis Cronquist			Tropical	Pouteria sp. 1/2	1	1	0	1	0	0	0	0	0	0	0	0	0	0	0	0	0	0	0	0	0	0	1	0	0	0	Pennington 1990; GBIF 2019
Ericales	Sapotaceae	Pouteria		Pouteria ucuqui Pires et Schultes			Tropical	Pouteria sp. 1/2	1	1	0	1	0	0	0	0	0	0	0	0	0	0	0	0	0	0	0	0	0	0	0	0	0	0	Pennington 1990; GBIF 2019
Ericales	Sapotaceae	Pouteria		Pouteria vernicosa Pennington			Tropical	Pouteria sp. 1/2	1	1	0	0	0	0	0	0	0	0	0	0	0	0	0	0	0	0	0	0	0	0	0	0	0	0	Pennington 1990; GBIF 2019
Ericales	Sapotaceae	Pouteria		Pouteria virescens Baehni			Tropical	Pouteria sp. 1/2	1	1	0	1	0	0	0	0	0	0	0	0	0	0	0	0	0	0	0	0	0	0	0	0	0	0	Pennington 1990; GBIF 2019
Ericales	Sapotaceae	Pouteria		Pouteria williamii (Aubréville et Pellegrin) Pennington			Tropical	Pouteria sp. 1/2	1	1	0	1	0	0	0	0	0	0	0	0	0	0	0	0	0	0	0	0	0	0	0	0	0	0	Pennington 1990; GBIF 2019
Ericales	Sapotaceae	Sideroxylon		Sideroxylon sp. (Lavanttal)				Sideroxylon sp.	1	1	1	1	1	1	0	0	0	0	0	1	1	0	0	0	0	1	1	0	0	0	1	1	1	0
Ericales	Sapotaceae	Sideroxylon		Sideroxylon acunae (Borhidi) T.D.Penn.			Tropical	Sideroxylon sp.	0	0	0	1	0	0	0	0	0	0	0	0	0	0	0	0	0	0	0	0	0	0	0	0	0	0	Pennington 1990; GBIF 2019
Ericales	Sapotaceae	Sideroxylon		Sideroxylon alachuense L.C.Anderson			Nemoral	Sideroxylon sp.	0	0	0	0	1	0	0	0	0	0	0	0	0	0	0	0	0	0	0	0	0	0	0	0	0	0	eFlora 2008; GBIF 2019; USDA, NRCS 2019
Ericales	Sapotaceae	Sideroxylon		Sideroxylon altamiranoi (Rose et Standley) Pennington			Meridio-nemoral	Sideroxylon sp.	0	0	0	1	1	1	0	0	0	0	0	1	0	0	0	0	0	0	0	0	0	0	1	0	0	0	Pennington 1990; GBIF 2019
Ericales	Sapotaceae	Sideroxylon		Sideroxylon americanum (Miller) Pennington			Tropical	Sideroxylon sp.	0	0	1	1	0	0	0	0	0	0	0	0	0	0	0	0	0	0	0	0	0	0	0	0	0	0	Pennington 1990; GBIF 2019
Ericales	Sapotaceae	Sideroxylon		Sideroxylon anomalum (Urban) Pennington			Tropical-oreotropical	Sideroxylon sp.	0	0	0	1	1	1	0	0	0	0	0	0	0	0	0	0	0	0	0	0	0	0	0	0	0	0	Pennington 1990; GBIF 2019
Ericales	Sapotaceae	Sideroxylon		Sideroxylon beguei R.Capuron ex Aubrév.			Tropical	Sideroxylon sp.	1	1	0	1	0	0	0	0	0	0	0	0	0	0	0	0	0	0	0	0	0	0	0	0	0	0	GBIF 2019
Ericales	Sapotaceae	Sideroxylon		Sideroxylon capiri (A. de Candolle) Pittier + ssp. S. c. capiri + ssp. S. c. tempisque			Tropical-meridional	Sideroxylon sp.	1	1	1	1	0	0	0	0	0	0	0	1	1	0	0	0	0	0	0	0	0	0	0	0	0	0	Pennington 1990; GBIF 2019
Ericales	Sapotaceae	Sideroxylon		Sideroxylon cartilagineum (Cronquist) Pennington			Tropical-meridional	Sideroxylon sp.	0	0	1	1	0	0	0	0	0	0	0	1	0	0	0	0	0	0	0	0	0	0	0	0	0	0	Pennington 1990; GBIF 2019
Ericales	Sapotaceae	Sideroxylon		Sideroxylon canariense Leyens, Lobin & A.Santos			Semihumid-meridional	Sideroxylon sp.	0	0	0	0	0	0	0	0	0	0	0	0	0	0	0	0	0	0	1	0	0	0	0	1	1	0	GBIF 2019
Ericales	Sapotaceae	Sideroxylon		Sideroxylon capuronii Aubrév.			Tropical	Sideroxylon sp.	1	1	0	1	0	0	0	0	0	0	0	0	0	0	0	0	0	0	0	0	0	0	0	0	0	0	GBIF 2019
Ericales	Sapotaceae	Sideroxylon		Sideroxylon celastrium (Kunth) Pennington			Eurytropical	Sideroxylon sp.	0	1	1	1	1	0	0	0	0	0	0	1	0	0	0	0	0	0	0	0	0	0	1	0	0	0	Pennington 1990; GBIF 2019
Ericales	Sapotaceae	Sideroxylon		Sideroxylon confertum C. Wright			Tropical	Sideroxylon sp.	0	0	0	1	0	0	0	0	0	0	0	0	0	0	0	0	0	0	0	0	0	0	0	0	0	0	Pennington 1990; GBIF 2019
Ericales	Sapotaceae	Sideroxylon		Sideroxylon contrerastii (Lundell) Pennington			Tropical	Sideroxylon sp.	1	1	0	1	0	0	0	0	0	0	0	0	0	0	0	0	0	0	0	0	0	0	0	0	0	0	Pennington 1990; GBIF 2019
Ericales	Sapotaceae	Sideroxylon		Sideroxylon cubense (Grisebach) Pennington			Tropical	Sideroxylon sp.	1	1	1	1	0	0	0	0	0	0	0	0	0	0	0	0	0	0	0	0	0	0	0	0	0	0	Pennington 1990; GBIF 2019
Ericales	Sapotaceae	Sideroxylon		ideroxylon dominicanum (Whetstone & Atkinson) T.D.Penn.			Tropical	Sideroxylon sp.	1	0	0	0	0	0	0	0	0	0	0	0	0	0	0	0	0	0	0	0	0	0	0	0	0	0	Pennington 1990; GBIF 2019
Ericales	Sapotaceae	Sideroxylon		Sideroxylon durifolium (Standl.) T.D.Penn.			Tropical-meridional	Sideroxylon sp.	0	0	0	1	0	0	0	0	0	0	0	1	0	0	0	0	0	0	0	0	0	0	0	0	0	0	Pennington 1990; GBIF 2019
Ericales	Sapotaceae	Sideroxylon		Sideroxylon eriocarpum (Greenman et Conzatti) Pennington			Tropical-meridional	Sideroxylon sp.	0	0	0	1	0	0	0	0	0	0	0	1	0	0	0	0	0	0	0	0	0	0	0	0	0	0	Pennington 1990; GBIF 2019
Ericales	Sapotaceae	Sideroxylon		Sideroxylon eucoriaceum (Lundell) Pennington			Tropical	Sideroxylon sp.	1	1	0	0	0	0	0	0	0	0	0	0	0	0	0	0	0	0	0	0	0	0	0	0	0	0	Pennington 1990; GBIF 2019
Ericales	Sapotaceae	Sideroxylon		Sideroxylon excavatum Pennington			Tropical	Sideroxylon sp.	0	0	0	1	0	0	0	0	0	0	0	0	1	0	0	0	0	0	0	0	0	0	0	0	0	0	Pennington 1990; GBIF 2019
Ericales	Sapotaceae	Sideroxylon		Sideroxylon floribundum Grisebach + ssp. S. f. belizene + ssp. S. f. floribundum			Tropical	Sideroxylon sp.	1	1	0	0	0	0	0	0	0	0	0	0	0	0	0	0	0	0	0	0	0	0	0	0	0	0	Pennington 1990; GBIF 2019
Ericales	Sapotaceae	Sideroxylon		Sideroxylon foetidissimum Jacquin + ssp. S. f. foetidissimum + ssp. S. f.gaumeri			Tropical	Sideroxylon sp.	1	1	1	1	0	0	0	0	0	0	0	0	0	0	0	0	0	0	0	0	0	0	0	0	0	0	Pennington 1990; GBIF 2019
Ericales	Sapotaceae	Sideroxylon		Sideroxylon gerrardianum (Hook.f.) Aubrév.			Tropical	Sideroxylon sp.	1	1	0	1	0	0	0	0	0	0	0	0	0	0	0	0	0	0	0	0	0	0	0	0	0	0	GBIF 2019
Ericales	Sapotaceae	Sideroxylon		Sideroxylon horridum (Grisebach) Pennington			Tropical	Sideroxylon sp.	1	1	0	1	0	0	0	0	0	0	0	0	0	0	0	0	0	0	0	0	0	0	0	0	0	0	Pennington 1990; GBIF 2019
Ericales	Sapotaceae	Sideroxylon		Sideroxylon ibarrae (Lundell) Pennington			Tropical	Sideroxylon sp.	1	1	0	0	0	0	0	0	0	0	0	0	1	0	0	0	0	0	0	0	0	0	0	0	0	0	Pennington 1990; GBIF 2019
Ericales	Sapotaceae	Sideroxylon		Sideroxylon inerme L.			Tropical	Sideroxylon sp.	0	0	1	1	1	1	0	0	0	0	0	0	0	0	0	0	0	0	0	0	0	0	1	1	0	0	GBIF 2019
Ericales	Sapotaceae	Sideroxylon		Sideroxylon jubilla (Ekhman ex Urban) Pennington			Tropical	Sideroxylon sp.	0	0	1	1	0	0	0	0	0	0	0	0	0	0	0	0	0	0	0	0	0	0	0	0	0	0	Pennington 1990; GBIF 2019
Ericales	Sapotaceae	Sideroxylon		Sideroxylon lanuginosum Michaux subsp. rigidum			Meridio-nemoral	Sideroxylon sp.	0	0	0	0	1	0	0	0	0	0	0	1	0	0	0	0	0	0	0	0	0	0	1	0	1	0	Pennington 1990; GBIF 2019
Ericales	Sapotaceae	Sideroxylon		Sideroxylon leucophyllum Watson			Semihumid-meridional	Sideroxylon sp.	0	0	0	0	0	0	0	0	0	0	0	0	0	0	0	0	0	0	0	0	0	0	0	0	1	0	Pennington 1990; GBIF 2019
Ericales	Sapotaceae	Sideroxylon		Sideroxylon lycoides L.			Meridio-nemoral	Sideroxylon sp.	0	0	0	1	1	0	0	0	0	0	0	0	0	0	0	0	0	0	0	0	0	0	0	0	0	0	eFlora 2008; GBIF 2019; USDA, NRCS 2019
Ericales	Sapotaceae	Sideroxylon		Sideroxylon macrocarpum (Nuttall) J. R. Allison			Nemoral	Sideroxylon sp.	0	0	0	0	1	0	0	0	0	0	0	0	0	0	0	0	0	0	0	0	0	0	0	0	0	0	eFlora 2008; GBIF 2019; USDA, NRCS 2019
Ericales	Sapotaceae	Sideroxylon		Sideroxylon mascatense (A.DC.) T.D.Penn.			Semihumid-meridional	Sideroxylon sp.	0	0	0	0	0	0	0	0	0	0	0	0	0	0	0	0	0	0	0	0	0	0	1	0	1	0	GBIF 2019
Ericales	Sapotaceae	Sideroxylon		Sideroxylon montanum (Swartz) Pennington			Tropical	Sideroxylon sp.	1	1	0	1	0	0	0	0	0	0	0	0	0	0	0	0	0	0	0	0	0	0	0	0	0	0	Pennington 1990; GBIF 2019
Ericales	Sapotaceae	Sideroxylon		Sideroxylon nervosum Wall. Ex G.Don.			Tropical	Sideroxylon sp.	0	1	0	1	0	0	0	0	0	0	0	0	0	0	0	0	0	0	0	0	0	0	0	0	0	0	GBIF 2019
Ericales	Sapotaceae	Sideroxylon		Sideroxylon obovatum Lamarck			Tropical	Sideroxylon sp.	1	1	0	1	0	0	0	0	0	0	0	0	0	0	0	0	0	0	0	0	0	0	0	0	0	0	Pennington 1990; GBIF 2019
Ericales	Sapotaceae	Sideroxylon		Sideroxylon obtusifolium (Roemer et Schultes) Pennington + ssp. S. o. buxifolium + ssp. S. o. obtusifolium			Tropical	Sideroxylon sp.	1	1	1	1	1	0	0	0	0	0	0	1	0	0	0	0	0	0	0	0	0	0	1	0	0	0	Pennington 1990; GBIF 2019
Ericales	Sapotaceae	Sideroxylon		Sideroxylon occidentale Occidentale (Hemsley) Pennington			Semihumid-meridional	Sideroxylon sp.	0	0	0	0	0	0	0	0	0	0	0	0	0	0	0	0	0	0	0	0	0	0	1	0	1	0	Pennington 1990; GBIF 2019
Ericales	Sapotaceae	Sideroxylon		Sideroxylon octosepalum (Urb.) T.D.Penn.			Tropical	Sideroxylon sp.	1	1	0	1	0	0	0	0	0	0	0	0	0	0	0	0	0	0	0	0	0	0	0	0	0	0	Pennington 1990; GBIF 2019
Ericales	Sapotaceae	Sideroxylon		Sideroxylon palmeri (Rose) Pennington			Tropical-meridional	Sideroxylon sp.	0	1	0	1	1	0	0	0	0	0	0	1	0	0	0	0	0	0	0	0	0	0	1	0	0	0	Pennington 1990; GBIF 2019
Ericales	Sapotaceae	Sideroxylon		Sideroxylon peninsulare (Brandegee) Pennington			Semihumid-meridional	Sideroxylon sp.	0	0	0	0	0	0	0	0	0	0	0	0	0	0	0	0	0	0	0	0	0	0	1	0	1	0	Pennington 1990; GBIF 2019
Ericales	Sapotaceae	Sideroxylon		Sideroxylon persimile (Hemsley) Pennington ssp. S. p. persimile + ssp. S. p. subsessiliflorum			Tropical-meridional	Sideroxylon sp.	1	1	0	1	1	0	0	0	0	0	0	1	0	0	0	0	0	0	0	0	0	0	1	0	0	0	Pennington 1990; GBIF 2019
Ericales	Sapotaceae	Sideroxylon		Sideroxylon picardae (Urban) Pennington			Tropical	Sideroxylon sp.	1	1	0	1	0	0	0	0	0	0	0	0	0	0	0	0	0	0	0	0	0	0	0	0	0	0	Pennington 1990; GBIF 2019
Ericales	Sapotaceae	Sideroxylon		Sideroxylon portoricense Urban + ssp. S. p. minutiflorum + ssp. S. p. portoricense			Tropical	Sideroxylon sp.	1	1	1	1	0	0	0	0	0	0	0	0	0	0	0	0	0	0	0	0	0	0	0	0	0	0	Pennington 1990; GBIF 2019
Ericales	Sapotaceae	Sideroxylon		Sideroxylon reclinatum (Vent.) Michx.			Meridio-nemoral	Sideroxylon sp.	0	1	0	1	1	0	0	0	0	0	0	0	0	0	0	0	0	0	0	0	0	0	0	0	0	0	eFlora 2008; GBIF 2019
Ericales	Sapotaceae	Sideroxylon		Sideroxylon repens (Urban et Ekman) Pennington			Tropical	Sideroxylon sp.	0	1	0	1	0	0	0	0	0	0	0	0	0	0	0	0	0	0	0	0	0	0	0	0	0	0	Pennington 1990; GBIF 2019
Ericales	Sapotaceae	Sideroxylon		Sideroxylon retinerve T.D. Penn.			Tropical	Sideroxylon sp.	0	0	1	1	0	0	0	0	0	0	0	0	0	0	0	0	0	0	0	0	0	0	0	0	0	0	Pennington 1990; GBIF 2019
Ericales	Sapotaceae	Sideroxylon		Sideroxylon rotundifolium (Swartz) Pennington			Tropical	Sideroxylon sp.	1	1	0	1	0	0	0	0	0	0	0	0	0	0	0	0	0	0	0	0	0	0	0	0	0	0	Pennington 1990; GBIF 2019
Ericales	Sapotaceae	Sideroxylon		Sideroxylon retusa Spruce			Tropical	Sideroxylon sp.	0	0	0	1	0	0	0	0	0	0	0	0	0	0	0	0	0	0	0	0	0	0	0	0	0	0	Pennington 1990; GBIF 2019
Ericales	Sapotaceae	Sideroxylon		Sideroxylon rugosum Wall.			Tropical	Sideroxylon sp.	1	0	0	0	0	0	0	0	0	0	0	0	0	0	0	0	0	0	0	0	0	0	0	0	0	0	GBIF 2019
Ericales	Sapotaceae	Sideroxylon		Sideroxylon salicifolium (Linnaeus) Lamarck			Tropical-meridional	Sideroxylon sp.	1	1	1	1	1	0	0	0	0	0	0	1	0	0	0	0	0	0	0	0	0	0	0	0	0	0	Pennington 1990; GBIF 2019
Ericales	Sapotaceae	Sideroxylon		Sideroxylon saxorum Lecomte			Tropical	Sideroxylon sp.	1	0	0	1	0	0	0	0	0	0	0	0	0	0	0	0	0	0	0	0	0	0	1	0	0	0	GBIF 2019
Ericales	Sapotaceae	Sideroxylon		Sideroxylon spinosum L.			Semihumid-meridional	Sideroxylon sp.	0	0	0	0	0	0	0	0	0	0	0	0	0	0	0	0	0	1	1	0	0	0	1	1	0	0	GBIF 2019
Ericales	Sapotaceae	Sideroxylon		Sideroxylon stenospermum (Standley) Pennington			Tropical	Sideroxylon sp.	1	1	0	1	0	0	0	0	0	0	0	0	0	0	0	0	0	1	0	0	0	0	0	0	0	0	Pennington 1990; GBIF 2019
Ericales	Sapotaceae	Sideroxylon		Sideroxylon stevensonii (Standley) Pennington			Tropical	Sideroxylon sp.	1	1	0	0	0	0	0	0	0	0	0	0	0	0	0	0	0	0	0	0	0	0	0	0	0	0	Pennington 1990; GBIF 2019
Ericales	Sapotaceae	Sideroxylon		Sideroxylon tambolokoko Aubrév.			Tropical	Sideroxylon sp.	0	0	0	1	0	0	0	0	0	0	0	0	0	0	0	0	0	0	0	0	0	0	0	0	0	0	GBIF 2019
Ericales	Sapotaceae	Sideroxylon		Sideroxylon tenax L.			Meridio-nemoral	Sideroxylon sp.	0	0	0	1	1	0	0	0	0	0	0	0	0	0	0	0	0	0	0	0	0	0	0	0	0	0	GBIF 2019
Ericales	Sapotaceae	Sideroxylon		Sideroxylon tepicense (Standley) Pennington			Eurytropical	Sideroxylon sp.	0	0	1	1	0	0	0	0	0	0	0	0	0	0	0	0	0	1	0	0	0	0	1	0	0	0	Pennington 1990; GBIF 2019
Ericales	Sapotaceae	Sideroxylon		Sideroxylon thornei (Cronquist) T.D.Penn.			Nemoral	Sideroxylon sp.	0	0	0	0	1	0	0	0	0	0	0	0	0	0	0	0	0	0	0	0	0	0	0	0	0	0	GBIF; NRCS; FNA
Ericales	Sapotaceae	Sideroxylon		Sideroxylon verruculosum (Cronquist) T.D.Penn.			Meridio-nemoral	Sideroxylon sp.	0	0	0	1	1	0	0	0	0	0	0	1	0	0	0	0	0	0	0	0	0	0	0	0	0	0	GBIF 2019
Ericales	Sapotaceae	Sideroxylon		Sideroxylon wightianum Hook. & Arn.			Meridio-nemoral	Sideroxylon sp.	0	0	0	1	1	0	0	0	0	0	0	1	1	0	0	0	0	0	0	0	0	0	0	0	0	0	eFlora 2008; Fang et al. 2009; GBIF 2019
Ericales	Styracaceae	Rehderodendron		Rehderodendron sp. (Lavanttal)				Rehderodendron sp.	0	0	0	0	1	1	0	0	0	0	0	1	1	0	0	0	0	0	0	0	0	0	0	0	0	0
Ericales	Styracaceae	Rehderodendron		Rehderodendron gongshanense Y. C. Tang	8.6	1041	Semihumid-meridional	Rehderodendron sp.	0	0	0	0	0	0	0	0	0	0	0	0	1	0	0	0	0	0	0	0	0	0	0	0	0	0	eFlora 2008; Fang et al. 2009; GBIF 2019
Ericales	Styracaceae	Rehderodendron		Rehderodendron indochinense H. L. Li	14,9 to 21	956 to 1751	Semihumid-meridional	Rehderodendron sp.	0	0	0	0	0	0	0	0	0	0	0	1	1	0	0	0	0	0	0	0	0	0	0	0	0	0	eFlora 2008; Fang et al. 2009; GBIF 2019
Ericales	Styracaceae	Rehderodendron		Rehderodendron kwangtungense Chun	14,3 to 22,4	756 to 1216	Semihumid-meridional	Rehderodendron sp.	0	0	0	0	1	0	0	0	0	0	0	1	0	0	0	0	0	0	0	0	0	0	0	0	0	0	eFlora 2008; Fang et al. 2009; GBIF 2019
Ericales	Styracaceae	Rehderodendron		Rehderodendron kweichowense Hu	13,3 to 21,7	999 to 1648	Meridio-nemoral	Rehderodendron sp.	0	0	0	0	1	1	0	0	0	0	0	1	1	0	0	0	0	0	0	0	0	0	0	0	0	0	eFlora 2008; Fang et al. 2009; GBIF 2019
Ericales	Styracaceae	Rehderodendron		Rehderodendron macrocarpum Hu	11,1 to 21	879 to 1547	Meridio-nemoral	Rehderodendron sp.	0	0	0	0	1	1	0	0	0	0	0	1	1	0	0	0	0	0	0	0	0	0	0	0	0	0	eFlora 2008; Fang et al. 2009; GBIF 2019
Ericales	Symplocaceae	Symplocos		Symplocos spp. (Lavanttal)				Symplocos sp. 1/2/3/4	1	1	1	1	1	1	1	0	0	0	0	1	1	1	1	1	0	0	1	0	0	0	0	0	0	0
Ericales	Symplocaceae	Symplocos		Symplocos spp. (Lavanttal)				Symplocos sp. 5	0	0	0	0	1	1	0	0	0	0	0	0	0	0	0	0	0	0	0	0	0	0	0	0	0	0
Ericales	Symplocaceae	Symplocos	subg. Palura	Symplocos paniculata (Thunb.) Miq. [=S. chinensis (Lour.) Druce]	(-)1,8 to 23,8	320 to 2993	Meridio-nemoral		0	0	0	0	1	1	0	0	0	0	0	1	1	1	0	0	0	0	0	0	0	0	0	0	0	0	eFlora 2008; Fang et al. 2009; GBIF 2019
Ericales	Symplocaceae	Symplocos	subg. Symplocos sect. Lodhra	Symplocos adenophylla Wall. ex G. Don	14,3 to 24,8	868 to 2035	Tropical-meridional	Symplocos sp 1/2/3/4	0	1	0	1	1	0	0	0	0	0	0	1	0	0	0	0	0	0	0	0	0	0	0	0	0	0	eFlora 2008; Fang et al. 2009; GBIF 2019
Ericales	Symplocaceae	Symplocos	subg. Symplocos sect. Lodhra	Symplocos adenopus Hance	11,9 to 24,8	868 to 2435	Tropical-meridional	Symplocos sp 1/2/3/4	0	1	0	1	1	0	0	0	0	0	0	1	1	0	0	0	0	0	0	0	0	0	0	0	0	0	eFlora 2008; Fang et al. 2009; GBIF 2019
Ericales	Symplocaceae	Symplocos	subg. Symplocos sect. Lodhra	Symplocos anomala Brand	6 to 24,7	797 to 3495	Meridio-nemoral	Symplocos sp 1/2/3/4	0	1	0	1	1	1	0	0	0	0	0	1	1	0	0	0	0	0	0	0	0	0	0	0	0	0	eFlora 2008; Fang et al. 2009; GBIF 2019
Ericales	Symplocaceae	Symplocos	subg. Symplocos sect. Lodhra	Symplocos atriolivacea Merr. et Chun ex H. L. Li	16,8 to 24,8	1179 to 1854	Tropical-meridional	Symplocos sp 1/2/3/4	0	1	0	1	0	0	0	0	0	0	0	0	0	0	0	0	0	0	0	0	0	0	0	0	0	0	eFlora 2008; Fang et al. 2009; GBIF 2019
Ericales	Symplocaceae	Symplocos	subg. Symplocos sect. Lodhra	Symplocos austrosinensis Hand.-Mazz.	14,3 to 20,7	1211 to 1803	Meridio-nemoral	Symplocos sp 1/2/3/4	0	0	0	0	1	0	0	0	0	0	0	1	0	0	0	0	0	0	0	0	0	0	0	0	0	0	eFlora 2008; Fang et al. 2009; GBIF 2019
Ericales	Symplocaceae	Symplocos	subg. Symplocos sect. Lodhra	Symplocos cochinchinensis (Lour.) S. Moore	1,2 to 24,8	527 to 3495	Tropical-meridional	Symplocos sp 1/2/3/4	0	1	0	1	1	1	0	0	0	0	0	1	1	0	0	0	0	0	0	0	0	0	0	0	0	0	eFlora 2008; Fang et al. 2009; GBIF 2019
Ericales	Symplocaceae	Symplocos	subg. Symplocos sect. Lodhra	Symplocos congesta Benth.	14,3 to 24,8	868 to 3495	Tropical-meridional	Symplocos sp 1/2/3/4	0	1	0	1	0	0	0	0	0	0	0	1	0	0	0	0	0	0	0	0	0	0	0	0	0	0	eFlora 2008; Fang et al. 2009; GBIF 2019
Ericales	Symplocaceae	Symplocos	subg. Symplocos sect. Lodhra	Symplocos crassilimba Merr.	17,6 to 24,8	868 to 2037	Tropical-meridional	Symplocos sp 1/2/3/4	0	1	0	1	1	0	0	0	0	0	0	1	0	0	0	0	0	0	0	0	0	0	0	0	0	0	eFlora 2008; Fang et al. 2009; GBIF 2019
Ericales	Symplocaceae	Symplocos	subg. Symplocos sect. Lodhra	Symplocos dolichotricha Merr.	17,6 to 23,6	1187 to 2148	Meridio-nemoral	Symplocos sp 1/2/3/4	0	0	0	0	1	0	0	0	0	0	0	1	0	0	0	0	0	0	0	0	0	0	0	0	0	0	eFlora 2008; Fang et al. 2009; GBIF 2019
Ericales	Symplocaceae	Symplocos	subg. Symplocos sect. Lodhra	Symplocos dryophila C. B. Clarke	5,3 to 21	741 to 1547	Semihumid-meridional	Symplocos sp 1/2/3/4	0	0	0	0	0	0	0	0	0	0	0	1	1	0	0	0	0	0	0	0	0	0	0	0	0	0	eFlora 2008; Fang et al. 2009; GBIF 2019
Ericales	Symplocaceae	Symplocos	subg. Symplocos sect. Lodhra	Symplocos euryoides Hand.-Mazz.	22,2 to 24,8	868 to 1854	Tropical	Symplocos sp 1/2/3/4	0	1	0	1	0	0	0	0	0	0	0	0	0	0	0	0	0	0	0	0	0	0	0	0	0	0	eFlora 2008; Fang et al. 2009; GBIF 2019
Ericales	Symplocaceae	Symplocos	subg. Symplocos sect. Lodhra	Symplocos fordii Hance	19,1 to 23,6	1187 to 2037	Meridio-nemoral	Symplocos sp 1/2/3/4	0	0	0	0	1	0	0	0	0	0	0	1	0	0	0	0	0	0	0	0	0	0	0	0	0	0	eFlora 2008; Fang et al. 2009; GBIF 2019
Ericales	Symplocaceae	Symplocos	subg. Symplocos sect. Lodhra	Symplocos fukienensis Ling	18.5	1738	Meridio-nemoral	Symplocos sp 1/2/3/4	0	0	0	0	1	0	0	0	0	0	0	0	0	0	0	0	0	0	0	0	0	0	0	0	0	0	eFlora 2008; Fang et al. 2009; GBIF 2019
Ericales	Symplocaceae	Symplocos	subg. Symplocos sect. Lodhra	Symplocos glandulifera Brand	11,9 to 21	1001 to 1662	Meridio-nemoral	Symplocos sp 1/2/3/4	0	0	0	0	1	1	0	0	0	0	0	1	1	0	0	0	0	0	0	0	0	0	0	0	0	0	eFlora 2008; Fang et al. 2009; GBIF 2019
Ericales	Symplocaceae	Symplocos	subg. Symplocos sect. Lodhra	Symplocos glauca (Thunb.) Koidz.	14,3 to 24,8	868 to3495	Tropical-meridional	Symplocos sp 1/2/3/4	0	1	0	1	1	0	0	0	0	0	0	1	0	0	0	0	0	0	0	0	0	0	0	0	0	0	eFlora 2008; Fang et al. 2009; GBIF 2019
Ericales	Symplocaceae	Symplocos	subg. Symplocos sect. Lodhra	Symplocos glomerata King ex C. B. Clarke	8,6 to 21	797 to 1997	Meridio-nemoral	Symplocos sp 1/2/3/4	0	0	0	0	1	0	0	0	0	0	0	1	1	0	0	0	0	0	0	0	0	0	0	0	0	0	eFlora 2008; Fang et al. 2009; GBIF 2019
Ericales	Symplocaceae	Symplocos	subg. Symplocos sect. Lodhra	Symplocos groffii Merr.	14,3 to 22,3	1168 to 2037	Meridio-nemoral	Symplocos sp 1/2/3/4	0	0	0	0	1	0	0	0	0	0	0	1	0	0	0	0	0	0	0	0	0	0	0	0	0	0	eFlora 2008; Fang et al. 2009; GBIF 2019
Ericales	Symplocaceae	Symplocos	subg. Symplocos sect. Lodhra	Symplocos hainanensis Merr. et Chun ex Li	22,2 to 24,8	1179 to 1854	Tropical	Symplocos sp 1/2/3/4	0	1	0	1	0	0	0	0	0	0	0	1	0	0	0	0	0	0	0	0	0	0	0	0	0	0	eFlora 2008; Fang et al. 2009; GBIF 2019
Ericales	Symplocaceae	Symplocos	subg. Symplocos sect. Lodhra	Symplocos heishanensis Hayata	14,3 to 24,8	868 to 3495	Tropical-meridional	Symplocos sp 1/2/3/4	0	1	0	1	1	0	0	0	0	0	0	1	1	0	0	0	0	0	0	0	0	0	0	0	0	0	eFlora 2008; Fang et al. 2009; GBIF 2019
Ericales	Symplocaceae	Symplocos	subg. Symplocos sect. Lodhra	Symplocos hookeri C. B. Clarke	16,9 to 21	1143 to 1751	Tropical-meridional	Symplocos sp 1/2/3/4	0	0	0	1	0	0	0	0	0	0	0	1	1	0	0	0	0	0	0	0	0	0	0	0	0	0	eFlora 2008; Fang et al. 2009; GBIF 2019
Ericales	Symplocaceae	Symplocos	subg. Symplocos sect. Lodhra	Symplocos lancifolia Siebold et Zucc.	9,3 to 24,8	868 to 2993	Tropical-meridional	Symplocos sp 1/2/3/4	0	1	0	1	1	1	0	0	0	0	0	1	1	0	0	0	0	0	0	0	0	0	0	0	0	0	eFlora 2008; Fang et al. 2009; GBIF 2019
Ericales	Symplocaceae	Symplocos	subg. Symplocos sect. Lodhra	Symplocos lucida (Thunb.) Siebold et Zucc.	2,6 to 24,8	741 to 2993	Tropical-meridional	Symplocos sp 1/2/3/4	0	1	0	1	1	1	0	0	0	0	0	1	1	0	0	0	0	0	0	0	0	0	0	0	0	0	eFlora 2008; Fang et al. 2009; GBIF 2019
Ericales	Symplocaceae	Symplocos	subg. Symplocos sect. Lodhra	Symplocos modesta Brand	16,2 to 22,2	1836 to 2993	Tropical-meridional	Symplocos sp 1/2/3/4	0	0	0	1	1	1	0	0	0	0	0	1	1	0	0	0	0	0	0	0	0	0	0	0	0	0	eFlora 2008; Fang et al. 2009; GBIF 2019
Ericales	Symplocaceae	Symplocos	subg. Symplocos sect. Lodhra	Symplocos nokoensis (Hayata) Kaneh.	17	2770	Tropical-oreotropical	Symplocos sp 1/2/3/4	0	0	0	0	1	1	0	0	0	0	0	0	0	0	0	0	0	0	0	0	0	0	0	0	0	0	eFlora 2008; Fang et al. 2009; GBIF 2019
Ericales	Symplocaceae	Symplocos	subg. Symplocos sect. Lodhra	Symplocos ovatilobata Noot.	22,2 to 24,8	1179 to 1854	Tropical	Symplocos sp 1/2/3/4	0	1	0	1	0	0	0	0	0	0	0	0	0	0	0	0	0	0	0	0	0	0	0	0	0	0	eFlora 2008; Fang et al. 2009; GBIF 2019
Ericales	Symplocaceae	Symplocos	subg. Symplocos sect. Lodhra	Symplocos paucinervia Noot.	19.2	1485	Tropical-meridional	Symplocos sp 1/2/3/4	0	0	0	0	0	0	0	0	0	0	0	0	0	0	0	0	0	0	0	0	0	0	0	0	0	0	eFlora 2008; Fang et al. 2009; GBIF 2019
Ericales	Symplocaceae	Symplocos	subg. Symplocos sect. Lodhra	Symplocos pendula Wight	14,3 to 24,8	1175 to 2993	Tropical-meridional	Symplocos sp 1/2/3/4	0	1	0	1	1	1	0	0	0	0	0	1	0	0	0	0	0	0	0	0	0	0	0	0	0	0	eFlora 2008; Fang et al. 2009; GBIF 2019
Ericales	Symplocaceae	Symplocos	subg. Symplocos sect. Lodhra	Symplocos pilosa Rehder	16,9 to 21	1163 to 1547	Meridio-nemoral	Symplocos sp 1/2/3/4	0	0	0	1	0	0	0	0	0	0	0	1	1	0	0	0	0	0	0	0	0	0	0	0	0	0	eFlora 2008; Fang et al. 2009; GBIF 2019
Ericales	Symplocaceae	Symplocos	subg. Symplocos sect. Lodhra	Symplocos poilanei Guillaumin	14,3 to 24,8	868 to 2435	Tropical-meridional	Symplocos sp 1/2/3/4	0	1	0	1	1	0	0	0	0	0	0	1	0	0	0	0	0	0	0	0	0	0	0	0	0	0	eFlora 2008; Fang et al. 2009; GBIF 2019
Ericales	Symplocaceae	Symplocos	subg. Symplocos sect. Lodhra	Symplocos pseudobarberina Gontsch.	11,9 to 24,7	868 to 2148	Tropical-meridional	Symplocos sp 1/2/3/4	0	1	0	1	1	0	0	0	0	0	0	1	1	0	0	0	0	0	0	0	0	0	0	0	0	0	eFlora 2008; Fang et al. 2009; GBIF 2019
Ericales	Symplocaceae	Symplocos	subg. Symplocos sect. Lodhra	Symplocos pyrifolia Wall. ex G. Don	(-)1,8 to 12,2	255 to 1431	Meridio-nemoral	Symplocos sp 1/2/3/4	0	0	0	0	0	0	0	0	0	0	0	1	1	0	1	0	0	0	0	0	0	0	0	0	0	0	eFlora 2008; Fang et al. 2009; GBIF 2019
Ericales	Symplocaceae	Symplocos	subg. Symplocos sect. Lodhra	Symplocos racemosa Roxb.	(-)1,7 to 24,8	502 to 2435	Tropical-oreotropical	Symplocos sp 1/2/3/4	0	1	0	1	1	1	0	0	0	0	0	1	1	0	1	1	0	0	0	0	0	0	0	0	0	0	eFlora 2008; Fang et al. 2009; GBIF 2019
Ericales	Symplocaceae	Symplocos	subg. Symplocos sect. Lodhra	Symplocos ramosissima Wall. ex G. Don	(-)1,8 to 22,4	320 to 2148	Meridio-nemoral	Symplocos sp 1/2/3/4	0	0	0	0	1	0	0	0	0	0	0	1	1	0	0	0	0	0	0	0	0	0	0	0	0	0	eFlora 2008; Fang et al. 2009; GBIF 2019
Ericales	Symplocaceae	Symplocos	subg. Symplocos sect. Lodhra	Symplocos spectabilis Brand	15,3 to 21	1163 to 1751	Meridio-nemoral	Symplocos sp 1/2/3/4	0	0	0	0	1	0	0	0	0	0	0	1	0	0	0	0	0	0	0	0	0	0	0	0	0	0	eFlora 2008; Fang et al. 2009; GBIF 2019
Ericales	Symplocaceae	Symplocos	subg. Symplocos sect. Lodhra	Symplocos stellaris Brand	11,1 to 24	862 to 2992	Meridio-nemoral	Symplocos sp 1/2/3/4	0	0	0	1	1	1	0	0	0	0	0	1	1	0	0	0	0	0	0	0	0	0	0	0	0	0	eFlora 2008; Fang et al. 2009; GBIF 2019
Ericales	Symplocaceae	Symplocos	subg. Symplocos sect. Lodhra	Symplocos sulcata Kurz	8,6 to 21	939 to 1751	Meridio-nemoral	Symplocos sp 1/2/3/4	0	0	0	0	0	0	0	0	0	0	0	1	1	0	0	0	0	0	0	0	0	0	0	0	0	0	eFlora 2008; Fang et al. 2009; GBIF 2019
Ericales	Symplocaceae	Symplocos	subg. Symplocos sect. Lodhra	Symplocos sumuntia Buch.-Ham. ex D. Don	5,4 to 24,3	741 to 2993	Meridio-nemoral	Symplocos sp 1/2/3/4	0	0	0	1	1	1	0	0	0	0	0	1	1	0	0	0	0	0	0	0	0	0	0	0	0	0	eFlora 2008; Fang et al. 2009; GBIF 2019
Ericales	Symplocaceae	Symplocos	subg. Symplocos sect. Lodhra	Symplocos ulotricha Ling	18,2 to 21,8	1284 to 1953	Meridio-nemoral	Symplocos sp 1/2/3/4	0	0	0	0	1	0	0	0	0	0	0	1	0	0	0	0	0	0	0	0	0	0	0	0	0	0	eFlora 2008; Fang et al. 2009; GBIF 2019
Ericales	Symplocaceae	Symplocos	subg. Symplocos sect. Lodhra	Symplocos viridissima Brand	3,3 to 24,8	473 to 2148	Tropical-meridional	Symplocos sp 1/2/3/4	0	1	0	1	1	0	0	0	0	0	0	1	0	0	0	0	0	0	0	0	0	0	0	0	0	0	eFlora 2008; Fang et al. 2009; GBIF 2019
Ericales	Symplocaceae	Symplocos	subg. Symplocos sect. Lodhra	Symplocos xylopyrena C. Y. Wu et Y. F. Wu	11	1389	Semihumid-meridional	Symplocos sp 1/2/3/4	0	0	0	0	0	0	0	0	0	0	0	1	1	0	0	0	0	0	0	0	0	0	0	0	0	0	eFlora 2008; Fang et al. 2009; GBIF 2019
Ericales	Symplocaceae	Symplocos	subg. Symplocos sect. Hopea	Symplocos wikstroemiifolia Hayata	14,3 to 24,3	868 to 3495	Tropical-meridional	Symplocos sp 1/2/3/4	0	1	0	1	1	1	0	0	0	0	0	1	1	0	0	0	0	0	0	0	0	0	0	0	0	0	eFlora 2008; Fang et al. 2009; GBIF 2019
Ericales	Symplocaceae	Symplocos	subg. Symplocos sect. Hopea	Symplocos tinctoria (L.) L'Hér.	9,5 to 22,1	1095 to 1630	Nemoral	Symplocos sp. 5	0	0	0	0	1	1	0	0	0	0	0	0	0	0	0	0	0	0	0	0	0	0	0	0	0	0	Nagamasu 1989; Thompson et al. 1999-2006; GBIF 2019
Ericales	Symplocaceae	Symplocos	subg. Symplocos sect. Hopea	Symplocos culminicola Standley & Steyermark			Tropical-oreotropical	Symplocos sp 1/2/3/4	0	0	0	0	0	1	0	0	0	0	0	0	1	0	0	0	0	0	0	0	0	0	0	0	0	0	Kelly et al. 2016; GBIF 2019
Ericales	Symplocaceae	Symplocos	subg. Symplocos sect. Hopea	Symplocos longipes Lundell			Tropical-oreotropical	Symplocos sp 1/2/3/4	0	0	0	0	0	1	1	0	0	0	0	0	1	0	0	0	0	0	0	0	0	0	0	0	0	0	Kelly et al. 2016; GBIF 2019
Ericales	Symplocaceae	Symplocos	subg. Symplocos sect. Symplocos	Symplocos abietorum Standley & Steyermark			Tropical-oreotropical	Symplocos sp 1/2/3/4	0	0	0	0	0	1	0	0	0	0	0	0	0	0	0	0	0	0	0	0	0	0	0	0	0	0	Kelly et al. 2016; GBIF 2019
Ericales	Symplocaceae	Symplocos	subg. Symplocos sect. Symplocos	Symplocos austin-smithii Standley			Tropical-oreotropical	Symplocos sp 1/2/3/4	0	1	0	1	0	1	0	0	0	0	0	0	0	0	0	0	0	0	0	0	0	0	0	0	0	0	Kelly et al. 2016; GBIF 2019
Ericales	Symplocaceae	Symplocos	subg. Symplocos sect. Symplocos	Symplocos austromexicana Almeda			Tropical-oreotropical	Symplocos sp 1/2/3/4	0	0	0	0	0	1	0	0	0	0	0	0	0	0	0	0	0	0	0	0	0	0	0	0	0	0	Kelly et al. 2016; GBIF 2019
Ericales	Symplocaceae	Symplocos	subg. Symplocos sect. Symplocos	Symplocos breedlovei Lundell			Tropical-oreotropical	Symplocos sp 1/2/3/4	0	0	0	0	0	1	0	0	0	0	0	0	0	0	0	0	0	0	0	0	0	0	0	0	0	0	Kelly et al. 2016; GBIF 2019
Ericales	Symplocaceae	Symplocos	subg. Symplocos sect. Symplocos	Symplocos citrea Lex. in La Llave & Lexarza			Tropical-meridional	Symplocos sp 1/2/3/4	0	0	1	1	0	0	0	0	0	0	0	0	1	0	0	0	0	0	1	0	0	0	0	0	0	0	Kelly et al. 2016; GBIF 2019
Ericales	Symplocaceae	Symplocos	subg. Symplocos sect. Symplocos	Symplocos coccinea Bonpland			Tropical-oreotropical	Symplocos sp 1/2/3/4	0	0	0	0	0	1	0	0	0	0	0	0	0	0	0	0	0	0	0	0	0	0	0	0	0	0	Kelly et al. 2016; GBIF 2019
Ericales	Symplocaceae	Symplocos	subg. Symplocos sect. Symplocos	Symplocos costaricana Hemsley			Tropical-oreotropical	Symplocos sp 1/2/3/4	1	1	0	1	0	1	0	0	0	0	0	0	1	0	0	0	0	0	0	0	0	0	0	0	0	0	Kelly et al. 2016; GBIF 2019
Ericales	Symplocaceae	Symplocos	subg. Symplocos sect. Symplocos	Symplocos excelsa Williams (			Tropical	Symplocos sp 1/2/3/4	1	1	0	1	0	0	0	0	0	0	0	0	0	0	0	0	0	0	0	0	0	0	0	0	0	0	Kelly et al. 2016; GBIF 2019
Ericales	Symplocaceae	Symplocos	subg. Symplocos sect. Symplocos	Symplocos elliptica Kelly & Almeda			Tropical-oreotropical	Symplocos sp 1/2/3/4	1	0	0	0	0	1	0	0	0	0	0	0	0	0	0	0	0	0	0	0	0	0	0	0	0	0	Kelly et al. 2016; GBIF 2019
Ericales	Symplocaceae	Symplocos	subg. Symplocos sect. Symplocos	Symplocos hartwegii Candolle			Tropical-oreotropical	Symplocos sp 1/2/3/4	0	0	0	1	0	1	0	0	0	0	0	0	1	0	0	0	0	0	0	0	0	0	0	0	0	0	Kelly et al. 2016; GBIF 2019
Ericales	Symplocaceae	Symplocos	subg. Symplocos sect. Symplocos	Symplocos hintonii Lundell			Tropical-oreotropical	Symplocos sp 1/2/3/4	0	0	0	0	0	0	0	0	0	0	0	0	1	0	0	0	0	0	0	0	0	0	0	0	0	0	Kelly et al. 2016; GBIF 2019
Ericales	Symplocaceae	Symplocos	subg. Symplocos sect. Symplocos	Symplocos jurgensenii Hemsley			Tropical	Symplocos sp 1/2/3/4	1	1	0	1	0	1	0	0	0	0	0	0	1	0	0	0	0	0	0	0	0	0	0	0	0	0	Kelly et al. 2016; GBIF 2019
Ericales	Symplocaceae	Symplocos	subg. Symplocos sect. Symplocos	Symplocos nigridentata L.M.Kelly & Almeda,			Tropical-oreotropical	Symplocos sp 1/2/3/4	0	0	0	0	0	1	0	0	0	0	0	0	1	0	0	0	0	0	0	0	0	0	0	0	0	0	Kelly et al. 2016; GBIF 2019
Ericales	Symplocaceae	Symplocos	subg. Symplocos sect. Symplocos	Symplocos limoncillo Bonpland			Tropical-oreotropical	Symplocos sp 1/2/3/4	1	1	0	1	0	1	0	0	0	0	0	0	1	0	0	0	0	0	0	0	0	0	0	0	0	0	Kelly et al. 2016; GBIF 2019
Ericales	Symplocaceae	Symplocos	subg. Symplocos sect. Symplocos	Symplocos morii Almeda & L.M.Kelly in Kelly & Almeda			Tropical	Symplocos sp 1/2/3/4	1	1	0	0	0	0	0	0	0	0	0	0	0	0	0	0	0	0	0	0	0	0	0	0	0	0	Kelly et al. 2016; GBIF 2019
Ericales	Symplocaceae	Symplocos	subg. Symplocos sect. Symplocos	Symplocos naniflora Kelly & Almeda			Tropical	Symplocos sp 1/2/3/4	1	1	0	0	0	0	0	0	0	0	0	0	0	0	0	0	0	0	0	0	0	0	0	0	0	0	Kelly et al. 2016; GBIF 2019
Ericales	Symplocaceae	Symplocos	subg. Symplocos sect. Symplocos	Symplocos povedae Almeda			Tropical-oreotropical	Symplocos sp 1/2/3/4	1	1	0	0	0	1	0	0	0	0	0	0	0	0	0	0	0	0	0	0	0	0	0	0	0	0	Kelly et al. 2016; GBIF 2019
Ericales	Symplocaceae	Symplocos	subg. Symplocos sect. Symplocos	Symplocos oreophila Almeda			Tropical-oreotropical	Symplocos sp 1/2/3/4	0	0	0	0	0	1	0	0	0	0	0	0	0	0	0	0	0	0	0	0	0	0	0	0	0	0	Kelly et al. 2016; GBIF 2019
Ericales	Symplocaceae	Symplocos	subg. Symplocos sect. Symplocos	Symplocos pachycarpa Kelly & Almeda			Tropical-oreotropical	Symplocos sp 1/2/3/4	0	0	0	0	0	1	0	0	0	0	0	0	1	0	0	0	0	0	0	0	0	0	0	0	0	0	Kelly et al. 2016; GBIF 2019
Ericales	Symplocaceae	Symplocos	subg. Symplocos sect. Symplocos	Symplocos panamensis McPherson			Tropical	Symplocos sp 1/2/3/4	1	1	0	1	0	0	0	0	0	0	0	0	0	0	0	0	0	0	0	0	0	0	0	0	0	0	Kelly et al. 2016; GBIF 2019
Ericales	Symplocaceae	Symplocos	subg. Symplocos sect. Symplocos	Symplocos pycnantha Hemsley			Tropical-meridional	Symplocos sp 1/2/3/4	0	1	0	1	0	1	0	0	0	0	0	0	1	0	0	0	0	0	0	0	0	0	0	0	0	0	Kelly et al. 2016; GBIF 2019
Ericales	Symplocaceae	Symplocos	subg. Symplocos sect. Symplocos	Symplocos retusa Symplocos retusa Kriebel, González & Alfaro			Tropical	Symplocos sp 1/2/3/4	1	1	0	0	0	1	0	0	0	0	0	0	0	0	0	0	0	0	0	0	0	0	0	0	0	0	Kelly et al. 2016; GBIF 2019
Ericales	Symplocaceae	Symplocos	subg. Symplocos sect. Symplocos	Symplocos schiedeana Schlechtendal			Tropical-meridional	Symplocos sp 1/2/3/4	0	0	0	1	0	1	0	0	0	0	0	0	1	0	0	0	0	0	0	0	0	0	0	0	0	0	Kelly et al. 2016; GBIF 2019
Ericales	Symplocaceae	Symplocos	subg. Symplocos sect. Symplocos	Symplocos serrulata Bonpland			Tropical-oreotropical	Symplocos sp 1/2/3/4	1	1	0	0	0	1	0	0	0	0	0	0	0	0	0	0	0	0	0	0	0	0	0	0	0	0	Kelly et al. 2016; GBIF 2019
Ericales	Symplocaceae	Symplocos	subg. Symplocos sect. Symplocos	Symplocos sousae Almeda			Tropical-oreotropical	Symplocos sp 1/2/3/4	0	1	0	1	0	0	0	0	0	0	0	0	1	0	0	0	0	0	0	0	0	0	0	0	0	0	Kelly et al. 2016; GBIF 2019
Ericales	Symplocaceae	Symplocos	subg. Symplocos sect. Symplocos	Symplocos speciosa Hemsley			Tropical-meridional	Symplocos sp 1/2/3/4	1	1	0	1	0	1	0	0	0	0	0	0	1	0	0	0	0	0	0	0	0	0	0	0	0	0	Kelly et al. 2016; GBIF 2019
Ericales	Symplocaceae	Symplocos	subg. Symplocos sect. Symplocos	Symplocos striata Kriebel & Zamora			Tropical	Symplocos sp 1/2/3/4	1	1	0	0	0	0	0	0	0	0	0	0	0	0	0	0	0	0	0	0	0	0	0	0	0	0	Kelly et al. 2016; GBIF 2019
Ericales	Symplocaceae	Symplocos	subg. Symplocos sect. Symplocos	Symplocos tacanensis Lundell			Tropical-oreotropical	Symplocos sp 1/2/3/4	0	0	0	0	0	0	0	0	0	0	0	0	1	0	0	0	0	0	0	0	0	0	0	0	0	0	Kelly et al. 2016; GBIF 2019
Ericales	Symplocaceae	Symplocos	subg. Symplocos sect. Symplocos	Symplocos tribracteolata Almeda			Tropical	Symplocos sp 1/2/3/4	1	1	0	0	0	0	0	0	0	0	0	0	0	0	0	0	0	0	0	0	0	0	0	0	0	0	Kelly et al. 2016; GBIF 2019
Ericales	Symplocaceae	Symplocos	subg. Symplocos sect. Symplocos	Symplocos vatteri Standley & Steyermark			Tropical-oreotropical	Symplocos sp 1/2/3/4	0	0	0	0	0	1	0	0	0	0	0	0	0	0	0	0	0	0	0	0	0	0	0	0	0	0	Kelly et al. 2016; GBIF 2019
References
Al Saghir MG, Porter DM. 2012. Taxonomic revision of the genus Pistacia L. (Anacardiaceae). American Journal of Plant Sciences 3: 12–32.
Browics K, Zieliński J. 1982–1994. Chorology of trees and shrubs in south-west Asia and adjacent regions. Volumes I–X. Warsaw: Polish Scientific Publishers.
Caudullo G, Welk E, San-Miguel-Ayany J. 2017. Chorological maps for the main European woody species. Data in Brief 12: 662-666.
Chen Y, Yang Q, Zhu G. 2003. Acer yangbiense (Aceraceae), a new species from Yunnan, China. Novon 13: 296–299.
Duangjai S, Wallnöfer B, Samuel R, Munzinger J, Chase MW. 2006. Generic delimitation and relationships in Ebenaceae sensu lato: evidence from six plastid DNA regions. American Journal of Botany 93: 1808–1827.
eFloras. 2008. eFloras.org. http://www.efloras.org; accessed January to September 2019.
Fang J, Wang Z, Tang Z. 2009. Atlas of woody plants in China. Distribution and Climate. Index and Volumes I–III. Beijing, China: Higher Education Press.
GBIF.org (2019), GBIF Home Page. Available from: https://www.gbif.org (1 September 2019)
Hawksworth FG, Wiens D. 1972. Biology and classification of dwarf mistletoes (Arceuthobium). Agriculture Handbook 401. Washington, D.C.; United States Department of Agriculture Forest Service.
Kelly LM, Almeda F, Fritsch PW. 2016. A taxonomic revision of Mexican and Central American Symplocos (Symplocaceae). Phytotaxa 264: 1–115.
Nagamasu H. 1989. Pollen morphology and relationship of Symplocos tinctoria (L.F.) L’Her. (Symplocaceae). Botanical Gazette 150: 314–318.
Naturhistoriska Riksmuseet. 1996. Den virtuella floran. http://linnaeus.nrm.se/flora/; accessed January to September 2019.
Pennington TD. 1990. Sapotaceae. Flora Neotropica 52: 1–770.
Pigott D. 2012. Lime-trees and basswoods. A biological monograph of the genus Tilia. Cambridge: Cambridge University Press.
San-Miguel-Ayanz J, de Rigo D, Caudullo G, Houston Durrant T, Mauri A (eds). 2016. European Atlas of Forest Tree Species. Luxembourg: Official Journal of the European Union 54.
Thompson RS, Anderson KH, Bartlein PJ. 1999a. Atlas of relations between climatic parameters and distribution of important trees and shrubs in North America – Introduction and conifers. U.S. Geological Survey Professional Paper 1650–A: 1–269.
Thompson RS, Anderson KH, Bartlein PJ. 1999b. Atlas of relations between climatic parameters and distribution of important trees and shrubs in North America – Hardwoods. U.S. Geological Survey Professional Paper 1650–B: 1–423.
Thompson RS, Anderson KH, Bartlein PJ. 2001. Atlas of relations between climatic parameters and distributions of important trees and shrubs in North America – Additional conifers, hardwoods, and monocots. U.S. Geological Survey Professional Paper 1650–C: 1–386.
Thompson RS, Anderson KH, Strickland LE, Shafer SL, Pelltier RT, Bartlein PJ. 2006. Atlas of relations between climatic parameters and distributions of important trees and shrubs in North America – Alaska species and ecoregions. U.S. Geological Survey Professional Paper 1650–D: 1–342.
USDA, NRCS. 2019. The PLANTS Database (http://plants.usda.gov, 10 September 2019). National Plant Data Team, Greensboro, NC 27401-4901 USA.

## Sheet: Summary elements
Anzahl - Species/species complex	Spaltenbeschriftungen
Zeilenbeschriftungen	Austral	Boreal-nemoral	Eurytropical	Nemoral	Semihumid-meridional	Tropical	Tropical-meridional	Tropical-oreotropical	(Leer)	Meridio-nemoral	Gesamtergebnis
Anacardiaceae					4		2		1	3	10
Pistacia					4		2		1	3	10
Cornaceae				7	1				2	9	19
Alangium									1	1	2
Cornus				7	1				1	8	17
Ebenaceae				1	14	9	15		1	21	61
Diospyros				1	14	9	15		1	21	61
Ericaeae	1	4			4		3		5	5	22
Andromeda		1							1		2
Arbutus					4		3		1	5	13
Empetrum	1	3							1		5
Erica									2		2
Malvaceae		1		6	9	2	4		3	15	40
Craigia					2				1		3
Reevesia					5	2	4		1	2	14
Tilia		1		6	2				1	13	23
Nyssaceae							2	1	1	4	8
Nyssa							2	1	1	4	8
Rutaceae				2	7		5		1	23	38
Zanthoxylum				2	7		5		1	23	38
Santalaceae				4	6		2		4	14	30
Arceuthobium				4	6		2		4	14	30
Sapindaceae		9		51	7		8		3	67	145
Acer		9		51	7		8		3	67	145
Arguta clade		1		2						1	4
Cissifolia clade										2	2
Ginnala clade				1	1						2
Glabrum clade		1									1
sect. Acer				5	2					6	13
sect. Hyptiocarpa							2			1	3
sect. Indivisa				1							1
sect. Lithocarpa				6						4	10
sect. Macrantha		2		6			2			10	20
sect. Negundo									1	1	2
sect. Palmata		1		8	3		4			23	39
sect. Parviflora		2		4						1	7
sect. Pentaphylla		1		9						9	19
sect. Platanoidea				9						6	15
sect. Rubra									1	3	4
sect. Spicata		1									1
sect. Wardiana					1						1
(Leer)									1		1
Sapotaceae			2	3	10	150	12	3	7	7	194
Madhuca									1		1
Manilkara						29	2		1		32
Mimusops									1		1
Pouteria					1	88	2	2	1		94
Sideroxylon			2	3	6	33	7	1	1	7	60
Xantolis					3		1		1		5
(Leer)									1		1
Styracaceae					3				1	2	6
Rehderodendron					3				1	2	6
Symplocaceae				1	2	11	22	22	2	17	77
Symplocos				1	2	11	22	22	2	17	77
Gesamtergebnis	1	14	2	75	67	172	75	26	31	187	650

## Sheet: Data for barchart
Genus/intrageneric lineage	Boreal-nemoral	Nemoral	Meridio-nemoral	Semihumid-meridional	Tropical-meridional	Tropical	Tropical-oreotropical	Eurytropical	Austral	Total %
Andromeda	1	0	0	0	0	0	0	0	0	1
Empetrum	0.75	0	0	0	0	0	0	0	0.25	1
Acer	0.0633803	0.359155	0.471831	0.0492958	0.056338	0	0	0	0	1
Tilia	0.0454545	0.272727	0.590909	0.0909091	0	0	0	0	0	1
Cornus	0	0.4375	0.5	0.0625	0	0	0	0	0	1
Arceuthobium	0	0.153846	0.538462	0.230769	0.0769231	0	0	0	0	1
Sideroxylon	0	0.0508475	0.118644	0.101695	0.118644	0.559322	0.0169492	0.0338983	0	1
Diospyros	0	0.0166667	0.35	0.233333	0.25	0.15	0	0	0	1
Symplocos	0	0.0133333	0.226667	0.0266667	0.293333	0.146667	0.293333	0	0	1
Acer sect. Negundo	0	0	1	0	0	0	0	0	0	1
Acer sect. Rubra	0	0	1	0	0	0	0	0	0	1
Rehderodendron	0	0	0.4	0.6	0	0	0	0	0	1
Craigia	0	0	0	1	0	0	0	0	0	1
Pistacia	0	0	0.33	0.44	0.22	0	0	0	0	1
Arbutus	0	0	0.416667	0.333333	0.25	0	0	0	0	1
Nyssa	0	0	0.571429	0	0.285714	0	0.142857	0	0	1
Reevesia	0	0	0.153846	0.384615	0.307692	0.153846	0	0	0	1
Pouteria	0	0	0	0.0107527	0.0215054	0.946237	0.0215054	0	0	1
